# Supplementary material for: Gomafu lncRNA knockout mice exhibit mild hyperactivity with enhanced responsiveness to the psychostimulant methamphetamine
Source: Sci Rep. 2016 Jun 2;6:27204. doi: 10.1038/srep27204 (PMC4890022; doi:10.1038/srep27204)
Supplement: Supplementary table T1 [file srep27204-s2.xls]

## Sheet: Sheet1
Probe Set ID	No.8_P15_WT_brain_MG430.CEL	No.11_P15_WT_brain_MG430.CEL	No.13_P15_WT_brain_MG430.CEL	No.1_P15_WT_brain_MG430.CEL	No.12_P15_KO_brain_MG430.CEL	No.16_P15_KO_brain_MG430.CEL	No.20_P15_KO_brain_MG430.CEL	No.2_P15_KO_brain_MG430.CEL	No.5_P15_KO_brain_MG430.CEL	Gene Symbol	p-value	fold change (log)	flag
1455325_at	11.6677	11.2792	11.4336	11.5816	6.43098	6.31059	6.26562	6.19688	6.4603	Miat	5.63124e-08	5.15769	TRUE
1458903_at	6.19111	7.14921	6.6865	6.83096	6.19111	6.12007	5.90933	5.95137	6.08072	Miat	0.040412	0.663925	TRUE
1434906_at	4.07189	4.16987	4.32577	3.9384	4.20204	3.94967	4.07189	3.96123	4.09116	0610005C13Rik	0.482859	0.0712857	FALSE
1430444_at	4.01388	3.93631	3.84092	4.11892	3.93631	3.6715	3.64388	4.00917	4.09143	0610006L08Rik	0.356324	0.107049	FALSE
1429027_at	6.54082	6.44499	6.44499	6.47125	6.37221	6.33894	6.21627	6.36766	6.48247	0610007N19Rik	0.0475077	0.119999	FALSE
1454161_s_at	9.39149	9.37818	9.26939	9.31891	9.11293	9.56885	9.55644	9.45653	9.37818	0610007P14Rik	0.431918	-0.0750931	FALSE
1425246_at	5.99402	5.99402	5.87126	6.03456	5.90313	6.07611	5.96411	5.96411	6.11355	0610008F07Rik	0.578224	-0.0307383	FALSE
1431446_at	5.58602	5.5511	5.58119	5.58093	5.61227	5.68075	5.67933	5.35848	5.47618	0610009B14Rik	0.842596	0.0134086	FALSE
1418083_at	8.88952	8.89463	8.93952	8.92301	8.77211	9.02369	9.22805	8.90232	8.91632	0610009B22Rik	0.500213	-0.0568275	FALSE
1417054_a_at	9.9386	9.75468	9.93358	9.74351	9.90616	10.3289	10.3492	9.93339	9.84941	0610009D07Rik	0.109505	-0.230824	FALSE
1417055_at	10.2546	10.1272	9.92535	10.0952	10.1077	10.5697	10.5716	10.2425	10.075	0610009D07Rik	0.14474	-0.212722	FALSE
1435508_x_at	3.20259	2.6879	2.76152	3.2169	2.97552	3.10328	3.10328	3.22355	2.90826	0610009D07Rik	0.562474	-0.0955527	FALSE
1436681_x_at	8.64126	8.64126	8.59829	8.64126	8.54335	8.79893	8.79497	8.64126	8.5593	0610009D07Rik	0.544875	-0.0370442	FALSE
1453141_at	6.55402	6.5345	6.66745	6.65746	6.75944	6.73395	6.75508	6.64487	6.65746	0610009L18Rik	0.0467961	-0.1068	FALSE
1421049_at	6.38435	6.4113	6.50697	6.47642	6.36056	6.26924	6.3805	6.36565	6.38435	0610009O20Rik	0.0401815	0.0927022	FALSE
1452685_at	8.05888	8.00041	7.9597	8.00198	7.96227	7.78018	7.94461	7.95547	8.05825	0610009O20Rik	0.238904	0.0650837	FALSE
1426558_x_at	10.2261	9.97034	9.83482	10.0536	9.82981	10.2805	10.2522	10.1522	9.93172	0610010B08Rik///Gm14295///Gm14305///Gm14308///Gm14419///Gm14430///Gm14432///Gm14434///Gm4724	0.591451	-0.068081	FALSE
1427174_at	7.49895	7.34549	7.33222	7.39853	7.22733	7.60792	7.82538	7.39853	7.39853	0610010B08Rik///Gm14308///Gm14325///Gm14326///Gm14430///Gm14432///Gm14434///Gm4724///Gm6710///LOC101055762	0.413594	-0.0977406	FALSE
1436462_at	8.13737	7.85429	8.14048	8.00037	8.20214	8.54665	8.75263	8.07113	8.05964	0610010B08Rik///Gm14308///Gm14326///Gm14391///Gm14430///Gm14434///Gm4724	0.107855	-0.293311	FALSE
1447977_x_at	6.04655	5.82489	5.55093	6.03238	5.46495	5.94228	5.91945	6.01931	5.91945	0610010B08Rik///Gm14308///Gm14430///Gm14434///Gm4724	0.946625	0.0106001	FALSE
1428652_at	9.06953	8.75896	8.21588	8.80639	8.28825	8.89161	8.7794	8.91373	8.69363	0610010F05Rik	0.997721	-0.000635	FALSE
1456660_a_at	7.21965	7.27487	7.03575	7.00566	7.15036	7.20351	6.98919	7.17496	7.20064	0610010F05Rik	0.904936	-0.00974796	FALSE
1428679_s_at	6.8178	6.63957	6.9076	6.7527	6.66776	6.78504	6.92588	6.7527	6.48857	0610010K14Rik///Rnasek	0.564069	0.0554253	FALSE
1429252_at	7.16854	7.008	7.00059	6.87773	7.2972	6.94795	6.94732	7.06073	6.89512	0610010K14Rik///Rnasek	0.869546	-0.0159467	FALSE
1431126_a_at	8.94269	8.94269	9.01399	8.86752	8.86866	8.98892	9.19155	8.94638	8.94269	0610011F06Rik	0.487944	-0.0459206	FALSE
1434771_at	8.28824	8.30485	8.1656	8.31632	8.28989	8.48897	8.67131	8.36075	8.16853	0610011F06Rik	0.227467	-0.127137	FALSE
1417002_at	10.8236	10.7236	10.9619	10.8186	10.9526	11.1573	11.1277	10.9129	10.8454	0610012G03Rik	0.0705093	-0.167257	FALSE
1417003_at	6.14886	6.21593	6.06668	6.23305	6.14886	5.89555	5.91596	6.2951	6.34188	0610012G03Rik	0.660567	0.0466585	FALSE
1448540_a_at	9.06056	8.85571	8.85524	9.01028	8.92555	9.11168	9.20019	9.10432	8.96448	0610012G03Rik	0.159847	-0.115795	FALSE
1453043_at	5.19606	5.0764	5.05833	5.20997	5.0764	5.06477	4.75906	5.0764	5.03667	0610012H03Rik	0.115169	0.13253	FALSE
1432532_at	5.1687	5.39843	5.70175	5.42747	5.52467	5.23496	5.47023	5.37899	5.42747	0610025J13Rik	0.894742	0.0168261	FALSE
1435538_at	7.71636	7.63355	7.54822	7.69157	7.60235	7.91271	8.05739	7.70255	7.69157	0610030E20Rik	0.166152	-0.14589	FALSE
1453243_at	6.02397	6.08429	6.08902	5.85738	6.14146	5.97687	6.02397	5.98755	6.0325	0610030E20Rik	0.772998	-0.018802	FALSE
1416830_at	8.35724	8.40822	8.39794	8.43626	8.33285	8.2405	8.30447	8.36208	8.45043	0610031J06Rik	0.160181	0.0618526	FALSE
1432291_at	6.19111	6.19624	6.33843	6.19111	6.19111	6.02352	6.19111	6.02472	6.19111	0610033M10Rik	0.0970141	0.104908	FALSE
1426467_s_at	8.00735	8.07183	8.20352	7.96043	7.93124	8.12672	8.45536	8.06609	7.96128	0610037L13Rik	0.674793	-0.0473519	FALSE
1426468_at	7.69871	7.69871	7.5632	7.67551	7.6882	7.84027	8.00563	7.78987	7.69871	0610037L13Rik	0.0695288	-0.145502	FALSE
1438343_at	4.02771	3.85917	3.69134	3.85917	3.40462	3.9071	3.85917	3.96279	3.85917	0610037L13Rik	0.63317	0.0607775	FALSE
1456370_s_at	7.56076	7.51761	6.97356	7.59207	7.35694	7.59492	7.86952	7.73965	7.69104	0610037L13Rik	0.218027	-0.239417	FALSE
1429879_at	8.16799	8.16911	7.8355	8.16099	7.93147	8.10465	8.32095	8.16911	8.36035	0610037L13Rik	0.435554	-0.0939067	FALSE
1430930_at	4.9995	5.10485	5.35091	5.20533	5.38694	5.42549	5.23902	5.11821	4.91651	0610038B21Rik	0.675739	-0.0520863	FALSE
1431583_at	3.6715	3.69026	3.58321	3.65838	3.50307	3.62164	3.63604	3.61642	3.69698	0610038L08Rik	0.389652	0.0360071	FALSE
1430761_at	3.75448	3.80839	3.9082	3.89645	3.85151	3.85151	3.99641	3.72925	3.9617	0610039K10Rik	0.564125	-0.0361947	FALSE
1432770_at	4.13545	4.10784	4.18926	4.17733	4.07361	4.17119	3.84302	4.13545	4.17907	0610040A22Rik	0.321261	0.0720032	FALSE
1447886_at	6.80238	6.89446	6.65384	6.92903	6.80712	6.51349	6.36377	6.80238	6.95924	0610040B09Rik	0.334746	0.130731	FALSE
1445557_at	4.61902	4.48041	4.84066	4.43308	4.51164	4.66247	4.87006	4.36098	4.516	0610040B10Rik	0.944508	0.00906305	FALSE
1456161_at	5.93162	5.97762	5.8137	5.98186	5.88753	6.62285	6.8481	5.97762	5.93113	0610040B10Rik	0.17942	-0.327247	FALSE
1442672_at	6.4609	6.64928	6.49813	6.37521	6.69671	6.4502	6.71802	6.39599	6.50022	0610040F04Rik	0.537903	-0.0563481	FALSE
1424404_at	6.23003	6.12079	5.98186	6.27521	6.23003	6.23582	6.3193	6.18895	6.1442	0610040J01Rik	0.370362	-0.0716859	FALSE
1432661_at	3.41055	3.25287	3.44442	3.37343	3.46121	3.32126	3.37343	3.44446	3.3188	0610042E11Rik	0.801662	-0.0135144	FALSE
1432662_at	4.18	4.33411	4.77004	4.30446	4.71952	4.60291	4.70698	4.15879	4.45061	0610042E11Rik	0.459082	-0.130612	FALSE
1454126_at	3.80858	4.06576	4.07189	4.04027	4.08186	3.98261	4.0797	4.27376	4.12835	0710001A04Rik	0.204014	-0.112633	FALSE
1428989_at	5.70264	6.0703	6.08794	5.76456	5.47639	5.74045	6.11926	5.97718	5.82858	0710001D07Rik	0.615651	0.0779875	FALSE
1435109_at	7.84027	7.72771	7.87517	7.95099	7.92051	8.02583	8.25717	7.95493	7.95099	0710007G10Rik///Tmem175	0.0594617	-0.173349	FALSE
1457715_at	4.64407	4.49838	4.46624	4.49838	4.49698	4.40101	4.48613	4.49838	4.703	1010001B22Rik	0.883918	0.00966654	FALSE
1454127_at	3.69809	3.75039	3.61278	3.78679	3.69809	3.69809	3.54879	3.65623	3.69809	1010001I08Rik	0.314865	0.0521549	FALSE
1434484_at	4.07309	3.94264	4.0466	3.97214	4.08333	4.25667	4.00743	3.9418	4.20577	1100001G20Rik	0.223817	-0.0903817	FALSE
1435755_at	8.69326	8.7469	8.8036	8.64843	8.70158	8.90715	9.03302	8.77553	8.72533	1110001A16Rik	0.186668	-0.105476	FALSE
1416367_at	9.32581	9.17106	9.32581	9.22859	9.38621	9.45017	9.48114	9.40138	9.1892	1110001J03Rik	0.105435	-0.118802	FALSE
1430786_at	4.76643	4.67777	4.90128	5.01905	4.76944	4.6771	4.76643	4.85816	4.59503	1110002E22Rik	0.271464	0.107899	FALSE
1447870_x_at	6.91052	7.01925	6.91052	6.98266	7.36956	6.76896	6.28265	7.16382	6.87102	1110002E22Rik	0.747454	0.0645316	FALSE
1429484_at	5.85118	5.8167	5.90634	5.90585	5.89198	5.76258	6.04482	5.90585	6.0016	1110002L01Rik	0.379195	-0.0513495	FALSE
1447218_at	7.09264	7.19069	6.93649	7.17496	6.99257	7.09264	7.061	6.92811	7.16987	1110003F02Rik	0.512798	0.0498555	FALSE
1424315_at	7.61711	7.67313	7.62654	7.65517	7.51372	7.64348	7.75882	7.74486	7.55504	1110004E09Rik	0.99711	-0.00019427	FALSE
1435301_at	6.97685	7.08647	7.02074	7.13022	7.03162	7.03162	7.03162	7.03162	7.06539	1110004E09Rik	0.689241	0.0151954	FALSE
1437682_x_at	6.3601	6.3601	6.18185	6.45493	6.17096	6.71215	6.57748	6.45858	6.29787	1110004E09Rik	0.386777	-0.104163	FALSE
1455276_x_at	6.67117	6.67639	6.67639	6.76299	6.58048	6.65587	6.28955	6.592	6.87679	1110004E09Rik	0.362972	0.0978009	FALSE
1423335_at	9.82063	9.8362	9.82063	9.71867	9.72327	10.0525	10.2121	9.81488	9.73682	1110004F10Rik	0.32985	-0.108891	FALSE
1432584_at	3.07304	3.37343	3.61971	3.00312	3.1922	3.51323	3.38297	3.1922	3.04286	1110004M10Rik	0.98787	0.00262839	FALSE
1454286_at	4.50275	4.34968	4.14043	4.50275	4.31304	4.62752	4.25966	4.53231	4.54644	1110004M10Rik	0.489767	-0.0818908	FALSE
1431094_at	5.81632	5.77606	5.82817	5.77318	5.81119	5.81119	5.72823	5.85423	5.81888	1110006E14Rik	0.808259	-0.00631136	FALSE
1432562_at	4.31821	4.40415	4.38343	4.38343	4.38343	4.4332	4.20758	4.38343	4.26735	1110006G14Rik	0.450269	0.0373075	FALSE
1420750_at	4.84277	4.30038	4.68377	4.56256	4.39523	4.67613	4.92044	4.54576	4.68377	1110006O24Rik	0.755127	-0.0468998	FALSE
1431359_a_at	6.98441	7.03895	6.95363	7.05297	7.03895	7.12874	7.05135	7.03928	7.03895	1110007C09Rik	0.124971	-0.0519647	FALSE
1454258_at	5.45907	5.58164	5.54146	5.73388	5.62415	5.54146	5.33012	5.30589	5.68348	1110008E08Rik	0.420976	0.0819904	FALSE
1416699_at	10.5179	10.4876	10.4117	10.5446	10.5437	10.3697	10.3396	10.6065	10.584	1110008F13Rik	0.978738	0.00174645	FALSE
1459810_at	3.63748	3.52139	3.28645	3.41409	3.09014	3.37696	3.41409	3.68685	3.56253	1110008F13Rik	0.766514	0.0387373	FALSE
1419333_at	7.5065	7.39276	7.58771	7.58771	7.75952	7.82641	7.92498	7.59078	7.40555	1110008J03Rik	0.127557	-0.182777	FALSE
1457119_at	5.01378	4.79175	4.74172	4.76835	4.79864	4.65598	4.69507	4.86766	4.77857	1110008J03Rik	0.38263	0.0697159	FALSE
1428775_at	6.06669	6.15562	6.33472	6.12561	6.11464	6.20138	6.32423	6.07481	6.23268	1110008L16Rik	0.803557	-0.0188888	FALSE
1423947_at	10.8847	10.8847	10.7034	11.0851	10.8847	10.7694	10.7708	11.0617	11.0399	1110008P14Rik	0.879735	-0.015809	FALSE
1447982_at	8.50819	8.55567	8.41769	8.64637	8.36504	8.57501	8.52586	8.55567	8.57849	1110008P14Rik	0.853316	0.0119666	FALSE
1459890_s_at	11.0167	10.9246	10.9069	11.1604	11.0561	11.0254	10.9562	11.2309	11.0292	1110008P14Rik	0.466595	-0.0573945	FALSE
1451302_at	7.81153	7.78468	7.79035	7.80158	7.81153	7.99594	8.22494	7.78401	7.68769	1110012L19Rik	0.337169	-0.103785	FALSE
1460487_at	3.37942	3.46548	3.01994	3.2779	3.37942	3.37942	3.37942	3.48843	3.42173	1110014L15Rik	0.291307	-0.123999	FALSE
1453443_at	3.12485	3.25049	3.36869	3.15377	3.50116	3.19448	3.42899	3.28003	3.13245	1110015O18Rik	0.380555	-0.0829733	FALSE
1429471_at	6.4433	6.4893	6.76855	6.59707	6.76426	6.75121	6.88312	6.77971	6.76501	1110017D15Rik	0.0532797	-0.214105	FALSE
1429468_at	7.93698	7.86075	7.5832	7.86075	7.82505	7.76268	7.76386	8.09688	7.86075	1110018F16Rik///Dnajb14	0.6227	-0.051424	FALSE
1456669_at	3.85151	3.9794	4.34257	3.84296	3.9794	4.18034	4.07738	4.03895	3.976	1110018N20Rik	0.727483	-0.0463033	FALSE
1431884_at	5.64469	5.94179	6.15714	5.76815	6.13624	5.62213	6.25757	5.69019	5.76815	1110019B22Rik	0.922986	-0.0169122	FALSE
1453434_at	4.99664	5.06993	5.15246	5.22116	5.2382	5.15914	5.20118	5.31713	5.05779	1110019D14Rik	0.237311	-0.0846417	FALSE
1456203_at	3.16326	3.17664	3.02011	3.0289	3.17064	3.10328	2.892	2.93135	3.10328	1110020A10Rik	0.433172	0.0571165	FALSE
1439574_at	6.2973	6.32702	6.34406	6.10488	6.5175	6.35861	6.32702	6.37352	6.16574	1110020A21Rik	0.343761	-0.0801628	FALSE
1432233_at	5.96892	5.98186	6.11801	6.04206	5.96055	5.90759	5.85703	5.98186	6.08813	1110020C17Rik	0.225633	0.0686799	FALSE
1451859_at	3.25437	3.27411	3.30822	3.32629	3.19431	3.28513	3.28513	3.28513	3.15786	1110025L11Rik///Gm10228///Krtap6-1	0.170202	0.0492383	FALSE
1431383_at	3.6944	3.85298	3.89672	3.86512	3.89672	4.15187	4.09524	3.92989	3.89672	1110028F11Rik	0.0497393	-0.166784	FALSE
1447051_at	3.89651	4.28039	4.3191	4.39612	4.25667	4.43323	4.04221	3.90118	4.42865	1110028F11Rik	0.946764	0.0106437	FALSE
1431584_at	5.01852	5.21166	5.04725	5.14862	5.38201	5.10309	5.14862	5.2987	5.10309	1110028F18Rik	0.206366	-0.100588	FALSE
1417211_a_at	8.6832	8.57297	8.80659	8.71975	8.79388	8.87613	8.99899	8.81078	8.63324	1110032A03Rik	0.141903	-0.126979	FALSE
1445336_at	5.27747	5.57001	5.09082	5.18422	5.18527	5.53914	5.10423	5.46327	5.63864	1110032A03Rik	0.494788	-0.10548	FALSE
1443515_at	4.63341	4.72166	4.77317	4.53104	4.61194	4.73151	4.71917	4.64954	4.66942	1110032F04Rik	0.851331	-0.0114932	FALSE
1456509_at	6.19747	6.33037	6.02418	6.53488	6.04573	6.11754	6.20816	6.37444	6.40652	1110032F04Rik	0.760805	0.0412453	FALSE
1437617_x_at	7.52886	7.30122	7.73369	7.61596	7.80056	7.66496	7.84167	7.49445	7.53539	1110034G24Rik	0.326641	-0.122473	FALSE
1452888_at	6.8538	6.76602	6.92898	6.9212	6.79182	7.1702	7.30917	6.91911	6.96675	1110034G24Rik	0.158568	-0.163912	FALSE
1432114_at	3.53988	3.53181	3.66091	3.48442	3.4906	3.48689	3.52141	3.56559	3.53988	1110035E04Rik	0.456129	0.0333805	FALSE
1453827_at	4.69562	4.27864	4.28058	4.41366	4.4513	4.38329	4.54954	4.35828	4.41366	1110035H17Rik	0.8989	-0.0140888	FALSE
1440976_at	6.30894	6.28013	6.37982	6.58615	6.38855	6.28013	5.97461	6.30894	6.29484	1110035M17Rik	0.203391	0.139346	FALSE
1427906_at	7.55504	7.47385	7.5864	7.59823	7.50004	7.51967	7.56053	7.63225	7.66589	1110037F02Rik	0.616143	-0.0222957	FALSE
1427907_at	7.66528	7.57258	7.82554	7.74411	7.74082	7.9339	8.01961	7.68458	7.57008	1110037F02Rik	0.403402	-0.0879178	FALSE
1441081_a_at	7.6217	7.67864	7.45177	7.6217	7.42577	7.74631	8.08375	7.59795	7.54048	1110038B12Rik	0.518871	-0.085399	FALSE
1416885_at	7.72681	7.53865	7.71369	7.54288	7.7016	7.78726	8.05981	7.70251	7.65479	1110038F14Rik	0.137413	-0.150686	FALSE
1457779_at	4.85882	4.60549	4.40039	4.83501	4.83501	4.86778	4.90508	4.95729	4.70866	1110046J04Rik	0.196787	-0.179835	FALSE
1430746_at	4.62502	4.69371	4.90337	4.62502	4.7488	4.3633	4.4988	4.56359	4.63218	1110050P16Rik	0.148018	0.150445	FALSE
1428501_at	9.22309	9.18879	9.23065	9.15001	9.24886	9.25051	9.22309	9.26433	9.15171	1110051M20Rik	0.314921	-0.0295648	FALSE
1436187_at	6.36471	6.36706	6.36471	6.39253	6.55835	6.36471	6.34135	6.3429	6.36471	1110054M08Rik	0.623262	-0.0221507	FALSE
1428085_at	8.91107	8.92993	8.73731	8.96861	8.6475	8.67153	8.62496	8.92713	8.97088	1110057K04Rik	0.233502	0.118326	FALSE
1436519_a_at	7.77151	7.98004	7.89353	7.77151	7.77151	7.58206	7.32714	7.84903	7.7493	1110057K04Rik	0.110222	0.198338	FALSE
1437981_x_at	5.3986	4.98865	5.20612	5.37703	5.45535	5.43338	5.53959	5.27217	5.3986	1110057K04Rik	0.16084	-0.177218	FALSE
1440295_at	4.09694	3.6753	3.66588	3.82907	3.73936	3.89806	3.8289	4.05439	3.91717	1110057K04Rik	0.561897	-0.0707757	FALSE
1443615_at	4.70275	4.71345	4.80659	4.76835	4.90161	4.76835	5.24292	4.68377	4.76835	1110057K04Rik	0.279315	-0.125212	FALSE
1418327_at	9.21718	9.12636	9.1318	9.16096	9.19752	9.58447	9.68366	9.27697	9.1301	1110058L19Rik	0.120837	-0.21547	FALSE
1416841_at	8.65475	8.6125	8.46892	8.56954	8.54557	8.98806	8.99678	8.65047	8.65047	1110059E24Rik	0.119247	-0.189841	FALSE
1435987_x_at	3.52252	3.22791	3.40804	3.54273	3.5746	3.41409	3.36527	3.34674	3.42067	1110059G02Rik	0.990596	0.00102499	FALSE
1436203_a_at	3.98588	4.04875	3.65136	4.47218	3.53581	4.04875	3.81754	4.41649	4.06081	1110059G02Rik	0.784097	0.0636607	FALSE
1436204_at	6.04638	6.08777	5.80384	6.17813	5.91068	6.06827	6.12359	6.03887	6.03887	1110059G02Rik	0.93956	-0.00702593	FALSE
1438288_x_at	3.39742	3.56297	3.16052	3.44312	3.18373	3.39742	3.40499	3.55348	3.69431	1110059G02Rik	0.656651	-0.0557804	FALSE
1418048_at	8.61933	8.76062	8.59755	8.61542	8.43707	8.82637	8.97569	8.62267	8.64231	1110059G10Rik	0.61944	-0.0525962	FALSE
1429135_at	6.6591	6.58994	6.6591	6.61718	6.81414	6.78717	6.80054	6.72418	6.43767	1110059M19Rik	0.318218	-0.0814099	FALSE
1439543_at	6.25684	6.32429	6.48387	6.46692	6.44208	6.44208	6.41914	6.44208	6.68084	1110064A23Rik	0.211656	-0.102265	FALSE
1455545_at	9.74194	9.80515	9.66097	9.67383	9.62063	9.73435	9.8418	9.74194	9.75873	1110065P20Rik	0.707325	-0.0190159	FALSE
1441757_at	3.32475	3.25991	3.44832	3.36854	3.17136	3.1059	3.43051	3.19373	3.25991	1190002F15Rik	0.127478	0.118097	FALSE
1433581_at	7.99906	7.94674	7.92845	7.97222	7.87554	7.96445	7.96445	8.17097	7.94078	1190002N15Rik	0.695727	-0.021618	FALSE
1433582_at	8.26504	8.40858	8.34735	8.41294	8.37216	8.40203	8.16229	8.38715	8.37216	1190002N15Rik	0.74205	0.0193211	FALSE
1459067_at	5.28377	5.3437	5.39412	5.24494	5.24494	5.29546	4.85836	5.08507	5.24494	1190002N15Rik	0.102632	0.170877	FALSE
1431786_s_at	4.25315	4.42528	4.37312	4.45353	4.42528	4.42528	4.41366	4.43603	4.46374	1190003J15Rik	0.293275	-0.056532	FALSE
1455186_a_at	5.31523	5.31523	5.10418	5.42516	5.16306	5.31954	5.21724	5.31523	5.35427	1190003J15Rik	0.841556	0.0160825	FALSE
1432300_at	4.24936	4.12837	4.2668	4.12837	4.175	3.97494	4.18239	4.10763	4.12837	1190003K10Rik	0.178274	0.0795633	FALSE
1452609_at	6.05438	6.2107	6.07724	6.2107	6.17801	6.41548	6.68847	5.93332	6.25542	1190005I06Rik	0.293534	-0.155883	FALSE
1429259_a_at	8.56724	8.56139	8.72495	8.6309	8.73013	8.90135	8.86523	8.6786	8.59724	1190007I07Rik///1810014B01Rik	0.0949507	-0.133394	FALSE
1453575_at	2.99826	3.26339	3.44347	3.16412	3.36348	3.51851	3.20496	3.26339	3.26339	1200003I10Rik	0.37469	-0.105437	FALSE
1427932_s_at	8.14919	8.06999	8.00468	7.85813	8.06999	8.06999	8.16141	7.95902	8.0444	1200003I10Rik///1200015M12Rik///A130040M12Rik	0.588343	-0.0404647	FALSE
1431837_at	5.36963	5.50871	5.25087	5.55792	5.38112	5.55792	5.40756	5.25367	5.37063	1200007C13Rik	0.756786	0.0276034	FALSE
1449857_at	6.65587	6.96719	6.6463	6.6463	6.50873	6.48531	6.6463	6.69427	6.61884	1200011I18Rik	0.187585	0.138227	FALSE
1454998_at	8.44289	8.30314	8.20431	8.35024	8.16129	8.31886	8.30314	8.29493	8.22549	1200011I18Rik	0.315409	0.0644055	FALSE
1423118_at	6.98593	6.93512	7.00183	6.98593	6.89205	6.99722	7.01808	7.03211	7.00404	1200014J11Rik	0.703338	-0.0114952	FALSE
1439363_at	6.07387	6.22408	5.95752	5.90947	6.10054	5.8326	5.95752	5.86163	5.93236	1200014J11Rik	0.266169	0.104305	FALSE
1435137_s_at	6.75648	6.65053	6.6463	6.38408	6.63506	6.5374	6.75101	6.61732	6.52448	1200015M12Rik///A130040M12Rik	0.968584	-0.00370719	FALSE
1430137_at	5.1562	5.09748	5.23578	5.37047	5.18187	5.62022	5.50131	5.17873	5.29255	1300002E11Rik	0.232249	-0.139952	FALSE
1453234_at	3.35698	3.35698	3.35698	3.34029	3.3593	3.22541	3.35698	3.35698	3.64388	1300002K09Rik	0.631579	-0.0357044	FALSE
1431247_at	4.09116	3.97273	4.09116	4.09116	4.11053	4.29563	4.1842	4.01995	3.98418	1300014J16Rik	0.402847	-0.0573457	FALSE
1430377_at	4.96469	4.94096	5.17382	4.76318	4.97227	4.94096	4.7092	4.94096	5.14185	1300015D01Rik	0.862534	0.0196151	FALSE
1424722_at	5.23464	5.36115	5.62508	5.33965	5.09269	5.13946	5.11325	5.18389	5.46271	1300017J02Rik	0.121977	0.19173	FALSE
1428894_at	7.59958	7.73838	7.76417	7.683	7.85565	8.14382	7.95605	7.67598	7.74059	1300018J18Rik	0.101292	-0.178136	FALSE
1442992_at	5.11312	4.73422	4.9009	4.80781	5.02044	5.04903	5.00201	4.7488	5.10414	130004C03	0.386599	-0.095874	FALSE
1453834_at	5.5672	5.45388	5.5672	5.5672	5.31335	5.63796	5.65927	5.5672	5.53129	1500002C15Rik	0.966934	-0.00294156	FALSE
1425737_at	4.37793	4.35312	3.92489	4.30752	4.26433	4.34608	4.16347	4.43493	4.31595	1500002F19Rik	0.607869	-0.0640867	FALSE
1430842_at	3.57916	3.68016	3.51792	3.70434	3.51792	3.51792	3.51792	3.34943	3.51792	1500002F19Rik	0.048152	0.136172	FALSE
1453850_at	3.14508	3.22038	3.41521	3.16306	3.2285	3.22038	3.22038	3.06567	3.21893	1500002I01Rik	0.546626	0.045161	FALSE
1433383_at	3.78076	3.71883	4.01333	3.74587	3.76334	3.72145	3.81685	3.8107	3.76334	1500002K03Rik	0.605376	0.0395624	FALSE
1441383_at	5.01275	5.26851	5.06341	5.15374	5.38496	5.26703	5.48262	5.10331	5.07496	1500002O10Rik	0.198082	-0.137972	FALSE
1436176_at	4.82052	4.89058	4.70377	4.89058	4.89058	4.66039	4.50486	5.15465	5.32543	1500004A13Rik	0.631878	-0.0808205	FALSE
1429729_at	4.42012	4.42012	4.43293	4.48494	4.42012	3.98227	4.10097	4.42012	4.79878	1500004A13Rik	0.543651	0.0950752	FALSE
1430660_at	5.3865	5.47026	5.18711	5.5741	5.42722	4.94995	5.13024	5.56013	5.59163	1500004A13Rik	0.643738	0.072661	FALSE
1456899_at	7.32438	7.35023	7.44048	7.28601	7.47912	7.47711	7.60612	7.18939	7.29175	1500004F05Rik	0.501692	-0.0584229	FALSE
1432663_at	5.02006	5.02447	4.92235	4.98472	5.00487	5.0799	5.07567	4.71457	4.75643	1500005C15Rik	0.492049	0.0616113	FALSE
1454321_at	4.68215	4.6751	5.08784	4.62387	4.91417	4.92497	4.76835	4.76835	4.75737	1500005C15Rik	0.632053	-0.0594015	FALSE
1452827_at	7.62567	7.55064	7.75472	7.63221	7.51018	7.62654	7.46294	7.63997	7.70926	1500009C09Rik	0.435971	0.0510299	FALSE
1442649_at	4.03021	3.98347	4.37244	3.80329	3.84757	3.98347	3.98347	4.04403	4.2586	1500009L16Rik	0.867944	0.0239242	FALSE
1452840_at	6.69276	6.68873	6.47875	6.81667	6.639	6.74824	6.86798	6.89356	6.67096	1500009L16Rik	0.317969	-0.0947164	FALSE
1428370_at	10.8114	10.7689	10.7276	10.7689	10.6216	10.7689	10.972	10.7763	10.7337	1500011B03Rik	0.932154	-0.00530895	FALSE
1456857_at	7.66651	7.72203	7.67119	7.60253	7.66651	7.87756	8.36025	7.60776	7.75823	1500011B03Rik	0.235878	-0.188501	FALSE
1438678_at	8.99313	8.94198	9.00326	8.91724	9.07026	9.33888	9.29073	9.06555	8.93877	1500011K16Rik	0.0773235	-0.176936	FALSE
1455010_at	8.56239	8.42424	8.49542	8.54796	8.67302	8.88266	9.0428	8.58379	8.55439	1500012F01Rik	0.0607234	-0.239831	FALSE
1429162_at	6.28031	6.22787	6.04056	6.48683	6.11464	6.39656	6.88761	6.28031	6.46923	1500015A07Rik	0.318162	-0.17078	FALSE
1423261_at	8.01938	8.06461	7.96739	7.84685	8.04991	8.33256	8.21198	8.13008	8.10522	1500015O10Rik	0.0262191	-0.191391	FALSE
1440780_x_at	5.42952	5.36369	5.51134	5.42952	5.44591	5.33151	5.33299	5.37069	5.45233	1500015O10Rik	0.284693	0.0468314	FALSE
1460049_s_at	7.94472	7.8665	7.82339	7.67339	7.96748	8.22239	8.12914	8.01502	8.01961	1500015O10Rik	0.0151723	-0.243729	FALSE
1439232_at	7.11727	6.67326	7.26107	7.11727	7.11727	7.42045	7.54649	7.30989	6.96912	1500016L03Rik	0.20864	-0.230426	FALSE
1438596_at	2.80514	2.66463	2.80907	2.77706	2.88916	2.93142	2.9054	2.74995	2.7846	1500017E21Rik	0.116827	-0.0881281	FALSE
1447537_at	7.93423	7.75602	7.72605	8.01961	7.82358	7.79504	7.96356	8.11277	8.29948	1500032P08Rik	0.27352	-0.139907	FALSE
1430070_at	6.62143	6.60391	6.68945	6.53272	6.66285	6.63021	6.42769	6.62143	6.60391	1500035N22Rik	0.679313	0.022658	FALSE
1433288_at	4.12112	4.32183	4.81731	4.31311	4.545	4.48063	4.27445	4.17763	4.10097	1520401O13Rik	0.67037	0.0776058	FALSE
1428832_at	6.52868	6.4494	6.265	6.50345	6.7109	6.65418	6.78213	6.5216	6.52868	1600002H07Rik	0.0388338	-0.202864	FALSE
1429091_at	6.32522	6.38609	6.35672	6.34657	6.42912	6.33299	6.38303	6.29554	6.30324	1600002K03Rik	0.869201	0.00486684	FALSE
1453585_at	6.42256	6.60072	6.7516	6.56363	6.75923	6.77557	6.81517	6.47489	6.411	1600010M07Rik	0.581421	-0.0625474	FALSE
1428217_at	7.24897	7.26838	7.16145	7.27474	6.93078	7.40484	7.47776	7.25556	7.20463	1600012H06Rik	0.875184	-0.0163299	FALSE
1428218_a_at	8.06888	8.03517	7.84661	7.82126	7.88611	8.02884	8.13701	7.90859	7.94948	1600012H06Rik	0.636632	-0.0390282	FALSE
1453075_at	7.00346	6.75815	6.82593	6.80094	6.83669	6.82376	6.80094	6.72326	6.80094	1600012P17Rik	0.435531	0.0500034	FALSE
1424444_a_at	8.64287	8.6694	8.80526	8.66159	8.67851	8.70982	8.50663	8.66459	8.66159	1600014C10Rik	0.359454	0.0505525	FALSE
1436289_x_at	3.91267	3.67589	3.65052	3.74914	3.92446	4.04683	3.64956	3.74914	3.85212	1600014C10Rik	0.318168	-0.0973662	FALSE
1455641_at	4.13484	3.9071	4.2235	3.93733	4.19895	4.29966	4.13484	4.18337	3.87083	1600014C10Rik	0.436795	-0.086838	FALSE
1434715_at	7.1222	7.10449	7.03424	7.2414	6.92403	7.10449	7.12295	7.18429	7.09237	1600014C10Rik	0.534372	0.0399597	FALSE
1453963_at	7.46537	7.54773	7.53961	7.45974	7.59335	7.47051	7.35219	7.41039	7.40967	1600014C23Rik	0.2809	0.055888	FALSE
1429793_at	4.96527	4.78302	4.97874	4.68631	4.80906	4.85273	4.69862	4.85273	4.91292	1600014K23Rik	0.740462	0.0281216	FALSE
1449327_at	5.84181	5.87884	5.65076	5.62303	5.67793	5.76512	5.63249	5.6564	5.667	1600015I10Rik	0.378819	0.0688272	FALSE
1430017_at	5.56784	5.32803	5.93275	5.44941	5.51573	5.51797	5.78067	5.42747	5.42098	1600016N20Rik	0.811524	0.0369404	FALSE
1436424_at	7.89321	7.90121	8.00991	7.95828	7.63059	8.28323	8.45467	8.055	8.055	1600020E01Rik	0.329619	-0.155044	FALSE
1431723_at	4.35568	4.70542	4.49838	4.47869	4.53497	4.45893	4.17366	4.47869	4.42296	1600022D10Rik	0.354173	0.0957009	FALSE
1457647_x_at	3.62713	3.57329	3.43394	3.65265	3.46276	3.52037	3.39338	3.68487	3.58553	1600023N17Rik	0.564382	0.0423702	FALSE
1444548_at	4.26956	4.12767	4.26956	4.17724	4.55513	4.26956	4.22316	4.28225	4.18166	1600025M17Rik	0.266451	-0.0913473	FALSE
1423933_a_at	3.88955	4.00138	4.37976	3.98645	4.00138	4.07046	4.45027	4.00138	4.00138	1600029D21Rik	0.77916	-0.0406901	FALSE
1423934_at	5.76731	5.77687	5.8017	5.76731	5.92627	5.78453	5.68091	5.64992	5.56091	1600029D21Rik	0.410364	0.0577916	FALSE
1454254_s_at	4.175	4.4892	4.34777	4.09339	4.2611	4.33717	4.46409	4.2611	4.1689	1600029D21Rik	0.836119	-0.0221321	FALSE
1430852_at	5.60338	5.55451	5.5511	5.67443	5.57649	5.77568	5.6867	5.61788	5.5753	1600029I14Rik///Nme9	0.325784	-0.0505555	FALSE
1454055_at	4.32224	4.48087	4.19704	4.48545	4.32791	4.40031	4.36629	4.39829	4.39829	1600029O15Rik	0.92891	-0.00682132	FALSE
1432513_a_at	3.3679	3.84243	3.49853	3.49853	3.66783	3.6072	3.52487	3.44855	3.4566	1700001C02Rik	0.92634	0.0108383	FALSE
1432525_at	4.52651	4.36862	4.37662	4.35154	4.15787	4.3736	4.1837	4.28417	4.38678	1700001C02Rik	0.077306	0.128599	FALSE
1452602_a_at	4.79068	4.99684	5.14418	5.19535	5.07628	5.02234	5.07628	5.1562	5.11826	1700001C19Rik	0.573654	-0.0581084	FALSE
1460425_at	4.8199	4.87917	4.82395	4.7963	4.93293	5.035	4.55343	4.7683	4.8199	1700001C19Rik	0.928482	0.00791921	FALSE
1447235_at	3.75309	3.73029	3.82787	3.84807	3.8678	3.63792	3.56542	3.75309	3.79588	1700001D01Rik	0.325901	0.0658073	FALSE
1417906_at	3.05057	3.39432	3.24284	3.18212	3.25367	3.48311	3.25367	3.23896	3.25367	1700001F09Rik///Gm10375///Gm10377///Gm3676	0.392862	-0.0791559	FALSE
1438544_at	5.69417	5.5845	5.69417	5.8908	5.709	5.88005	5.69417	5.52809	5.66262	1700001G11Rik	0.811476	0.0211255	FALSE
1449562_at	5.61422	6.04144	5.86561	5.87471	5.87471	5.84578	6.30288	5.99699	5.87471	1700001G17Rik	0.324656	-0.130019	FALSE
1459025_at	4.68377	4.68377	4.41917	4.68377	5.06985	4.68377	4.68377	4.65512	4.68377	1700001J04Rik	0.222973	-0.137635	FALSE
1422722_at	5.74564	5.91739	6.06152	5.88777	5.97069	5.64135	5.80759	5.58726	5.59246	1700001K19Rik	0.105532	0.183209	FALSE
1429795_at	5.93346	5.76099	6.16971	6.02418	5.98794	6.0223	5.83853	5.85839	5.92625	1700001L05Rik	0.64955	0.0454045	FALSE
1453643_at	6.52577	6.55549	6.55389	6.61996	6.30583	6.58906	6.68505	6.61043	6.61603	1700001L19Rik	0.972511	0.00249961	FALSE
1424795_a_at	4.57385	4.33663	4.67118	4.79087	4.57385	4.5192	4.68696	4.49864	4.45624	1700001O22Rik	0.68066	0.0461535	FALSE
1430091_at	4.13236	4.20102	4.175	4.175	4.26941	4.37491	4.19024	4.08729	4.175	1700001P01Rik	0.383639	-0.0485267	FALSE
1447799_x_at	4.05214	4.15088	3.79551	4.23464	4.05214	3.69061	4.05214	4.05214	4.05214	1700001P01Rik	0.536089	0.07846	FALSE
1430266_at	4.06205	4.2611	4.31612	4.30162	4.60419	4.17398	4.2611	4.2611	4.32473	1700003D09Rik	0.373405	-0.0897987	FALSE
1428601_at	10.313	10.4667	10.627	10.3722	10.7066	10.1439	10.2245	10.3559	10.3722	1700003E16Rik	0.500356	0.0841033	FALSE
1437988_x_at	2.95682	2.96884	3.00535	3.0016	2.95682	2.90638	2.94442	2.77699	2.93963	1700003E24Rik	0.076275	0.0783044	FALSE
1440176_x_at	3.67856	3.82907	3.87966	3.81711	3.67553	3.79653	3.86373	3.8277	3.79568	1700003F12Rik	0.868082	0.00926994	FALSE
1452863_at	5.51284	5.75832	5.8489	5.74992	5.76815	5.73009	5.8962	5.73009	5.51839	1700003F12Rik	0.909785	-0.0110885	FALSE
1430901_at	4.58735	4.60291	4.72752	4.52162	4.92521	4.5216	4.58735	4.49226	4.58735	1700003F17Rik	0.889376	-0.0129013	FALSE
1431414_at	3.54793	3.62178	3.43699	3.46507	3.82121	3.89366	3.78018	3.32401	3.49895	1700003G18Rik	0.263115	-0.145659	FALSE
1429482_at	3.29393	3.329	3.4939	3.43697	3.43801	3.33275	3.329	3.17824	3.329	1700003H04Rik	0.31967	0.0670513	FALSE
1432354_at	3.19693	3.4097	3.40574	3.43311	3.71923	3.3216	3.31275	3.35019	3.49875	1700003H04Rik	0.433271	-0.0791349	FALSE
1430276_at	4.58806	4.64449	4.7522	4.58806	4.59581	4.56318	4.58806	4.49287	4.58806	1700003I16Rik	0.139199	0.077607	FALSE
1429851_at	5.14862	5.07311	5.09849	5.14862	5.14862	5.14862	4.89561	5.31717	5.19021	1700003M02Rik	0.761948	-0.0228343	FALSE
1431103_at	3.27328	3.34447	3.46913	3.37942	3.19938	3.39789	3.37942	3.37942	3.37942	1700003P14Rik	0.734693	0.0194684	FALSE
1431967_at	3.15436	3.13297	3.2676	3.20893	3.453	3.46562	3.31656	3.07352	3.08644	1700006A11Rik	0.375812	-0.088064	FALSE
1430121_at	3.23631	3.19968	3.329	3.02378	3.27113	3.09405	3.09405	2.99288	2.98301	1700006E09Rik	0.227295	0.110165	FALSE
1457663_at	2.80514	2.69608	2.79494	3.02843	2.80514	2.96588	2.80514	2.80514	2.79845	1700006F04Rik	0.95329	-0.00480344	FALSE
1430182_a_at	3.43924	3.28988	3.27748	3.33831	3.41551	3.20021	3.13138	3.21971	3.33289	1700006J14Rik	0.263208	0.0762889	FALSE
1429542_at	3.12723	3.15128	2.93586	3.11178	3.12723	3.13798	3.12723	3.13928	2.95387	1700007B14Rik	0.806963	-0.0155839	FALSE
1430199_at	2.87958	2.90956	2.92026	2.84635	3.03588	3.20693	2.8869	2.76042	2.87114	1700007E05Rik	0.464563	-0.0633161	FALSE
1431984_at	3.95588	3.95588	4.38498	3.85319	4.00133	3.95054	4.22249	3.95588	3.86043	1700007F19Rik	0.780284	0.0393468	FALSE
1453432_at	4.20482	4.17907	4.09428	4.13042	3.99607	4.13732	4.23041	4.04758	3.83558	1700007G11Rik	0.207795	0.102759	FALSE
1431612_at	4.18696	4.14732	4.175	4.07263	4.175	4.37953	4.24218	4.175	4.175	1700007J10Rik	0.122672	-0.0838635	FALSE
1438944_at	3.62704	3.68916	3.57681	3.59672	3.67361	4.00249	3.68701	3.67361	3.67361	1700007J24Rik	0.145463	-0.119635	FALSE
1430169_at	5.53472	5.69595	5.53472	5.70532	5.34091	5.53472	5.39928	5.53472	5.52585	1700007K09Rik	0.0511467	0.150581	FALSE
1428705_at	6.34916	6.46077	5.87732	6.38106	6.07155	6.40272	6.24701	6.3161	6.25657	1700007K13Rik	0.956472	0.00829083	FALSE
1435403_at	3.93871	4.05214	3.91055	4.07836	4.41021	4.42175	3.90635	4.05214	3.84654	1700007L15Rik	0.353617	-0.132459	FALSE
1429989_at	3.89655	3.87134	3.89655	4.17623	3.80016	3.89655	3.91839	3.74602	3.89655	1700008A04Rik	0.239837	0.108635	FALSE
1441822_at	4.92235	4.92235	4.95123	4.81688	5.09557	4.60031	4.83307	4.92235	4.97617	1700008F19Rik	0.848677	0.0177087	FALSE
1449879_at	2.90433	3.12723	2.87692	2.97479	2.99855	2.83904	2.85145	2.84207	2.90433	1700008F21Rik///Zfp821	0.24922	0.0837299	FALSE
1439003_s_at	3.6479	4.08565	3.63569	3.93333	3.97412	3.86231	3.8116	3.64386	3.8116	1700008F21Rik///Zfp821	0.96965	0.00494434	FALSE
1432652_at	3.36888	3.25741	3.25741	3.15286	3.0167	3.42234	3.37296	3.12723	3.13212	1700008H02Rik	0.634174	0.0448709	FALSE
1447007_at	3.69423	3.59844	3.872	3.58846	3.67323	3.70403	3.5512	3.329	3.44406	1700008I05Rik	0.167916	0.147984	FALSE
1453339_at	3.08607	3.08607	3.28462	3.18368	3.08607	3.1366	3.0046	2.97671	2.9629	1700008I05Rik	0.0744405	0.126733	FALSE
1428732_at	5.11663	5.3325	5.27018	5.51344	5.28211	5.02114	5.38673	5.43267	5.28211	1700008J07Rik	0.809973	0.0272375	FALSE
1441221_at	3.21807	3.26404	3.21807	3.23618	3.25474	3.07439	3.45234	3.18115	3.27916	1700008J07Rik	0.831695	-0.0142686	FALSE
1434368_at	5.46926	5.48117	5.53275	5.48117	5.56423	5.28366	5.48117	5.42747	5.53857	1700008K24Rik	0.565016	0.0320646	FALSE
1433160_at	3.09405	2.96105	3.40867	2.99781	3.33103	3.5021	3.17291	3.08148	2.80514	1700008N17Rik	0.696865	-0.0631385	FALSE
1433161_at	5.71022	5.57349	5.5338	5.69089	5.65174	5.52511	5.69089	5.44511	5.79476	1700008N17Rik	0.943185	0.00557822	FALSE
1454009_at	5.46537	5.42617	5.00524	5.35848	5.24348	5.33744	5.19688	5.33744	5.58071	1700008O03Rik	0.845979	-0.0253725	FALSE
1445146_at	5.20818	5.30065	5.22966	5.30846	5.30065	5.5359	4.96898	5.30065	5.35103	1700008O03Rik///B230219N05Rik	0.767957	-0.0297085	FALSE
1430284_at	4.18196	4.13627	3.99229	4.13042	4.37169	4.18669	4.13627	3.91278	4.04364	1700008P02Rik	0.825183	-0.0199775	FALSE
1432505_at	3.88397	3.96838	3.72069	3.89966	3.80536	3.70091	3.62036	3.54793	3.72069	1700009J07Rik	0.0309498	0.189127	FALSE
1429747_at	4.1117	4.13042	4.36815	4.13042	4.28524	4.15988	3.97412	4.13042	4.13042	1700009N14Rik	0.554487	0.0491541	FALSE
1429181_at	6.36444	6.7258	6.36056	6.45988	6.41591	6.51925	6.56916	6.43028	6.59167	1700009P17Rik	0.781245	-0.0275868	FALSE
1429827_at	5.74966	6.06532	5.86868	5.86419	5.95878	5.35005	5.56219	5.81119	5.81119	1700010B08Rik	0.183979	0.188283	FALSE
1440159_at	3.96714	4.06168	4.78619	4.09571	4.40457	4.65792	4.5421	3.98437	4.03507	1700010B09Rik	0.690127	-0.0971254	FALSE
1431526_at	3.10352	3.17427	3.30638	3.09156	3.01821	3.06124	3.13328	2.90967	3.02931	1700010B13Rik	0.0653511	0.138592	FALSE
1429636_at	3.37217	3.5075	3.52617	3.39305	3.52548	3.44347	3.39305	3.1124	3.22549	1700010D01Rik///Gm5941	0.243593	0.109743	FALSE
1443839_at	3.28513	3.14412	3.03805	3.06646	3.34383	3.26843	3.49732	3.21801	3.21801	1700010H22Rik	0.0559343	-0.175683	FALSE
1443840_x_at	3.47222	3.37343	3.36195	3.37343	3.37343	3.57459	3.27981	3.4073	3.25852	1700010H22Rik	0.799299	0.0165269	FALSE
1454238_a_at	3.10328	3.22771	3.12188	3.16255	3.17572	3.12188	3.18615	3.04859	3.08671	1700010H22Rik	0.455466	0.0300493	FALSE
1419624_a_at	3.42527	3.42884	3.15158	3.56029	3.48886	3.42025	3.66661	3.38561	3.43715	1700010I14Rik	0.415325	-0.0881998	FALSE
1436863_at	4.04174	4.21306	4.00235	4.02694	3.95861	4.23701	4.11222	4.11222	4.10312	1700010I14Rik	0.623049	-0.0336142	FALSE
1449541_x_at	3.51527	3.71735	3.6751	3.68682	3.77658	4.02004	3.97118	3.6163	3.5116	1700010I14Rik	0.27663	-0.130505	FALSE
1431783_at	4.14146	4.61064	4.75202	4.53144	4.52555	4.76835	4.82831	4.37641	4.33646	1700010L04Rik	0.736023	-0.0581239	FALSE
1430315_at	3.12723	3.38229	3.22052	3.2169	3.59354	3.46022	3.17124	3.29046	3.06382	1700010N08Rik	0.496457	-0.0791246	FALSE
1420435_at	6.01931	6.04443	5.92717	6.1676	6.14771	5.92522	6.0049	5.83948	5.99407	1700011A15Rik	0.446041	0.0573515	FALSE
1442926_at	3.09014	3.07449	2.91674	3.18188	2.94915	3.23278	3.26217	3.04835	3.09014	1700011B04Rik	0.547533	-0.0507056	FALSE
1429858_at	3.2169	3.21176	3.25622	3.15999	3.30688	3.2623	3.27712	3.15409	3.124	1700011E24Rik	0.751043	-0.0136621	FALSE
1419294_at	3.78564	3.9617	3.88879	3.89637	4.21778	3.84281	4.30193	3.73299	3.88879	1700011H14Rik	0.376813	-0.113736	FALSE
1429644_at	4.55151	4.60651	4.69367	4.56149	4.56149	4.51073	4.52166	4.3657	4.4508	1700011I03Rik	0.0368712	0.121221	FALSE
1439162_at	3.48406	3.44926	3.47806	3.40169	3.42643	3.50272	3.37628	3.44926	3.4008	1700011J10Rik	0.465017	0.0221713	FALSE
1453346_at	4.41388	4.41388	4.47118	4.41388	4.62724	4.42334	4.41388	4.36998	4.34347	1700011L22Rik	0.893296	-0.00737717	FALSE
1436683_at	3.80131	3.5782	3.65138	3.47058	3.89713	3.6072	3.6072	3.49253	3.61069	1700011M02Rik	0.861074	-0.0175842	FALSE
1429142_at	3.28909	3.30674	3.19269	3.22689	3.24018	3.22306	3.24018	3.31064	3.15336	1700012A03Rik	0.595665	0.020366	FALSE
1428703_at	4.54638	4.70866	4.73637	4.4894	4.71301	4.65173	4.65173	4.61701	4.78093	1700012B07Rik	0.39867	-0.0626843	FALSE
1428984_a_at	4.22311	4.31142	4.24512	4.22311	4.2525	4.47866	3.94811	4.22311	4.19117	1700012B09Rik	0.729953	0.0319799	FALSE
1431818_at	8.87397	8.81842	8.64441	8.80813	8.74583	9.03318	9.34736	8.97551	8.95039	1700012B15Rik	0.0869304	-0.224223	FALSE
1453294_at	6.43792	6.30894	6.13071	6.30894	6.35314	6.30894	6.5189	6.24911	6.21765	1700012B15Rik	0.702293	-0.0329213	FALSE
1459813_at	4.79994	4.87706	4.56109	4.82988	4.54286	4.84593	4.81632	4.84836	4.89821	1700012D01Rik///Tmem194	0.812781	-0.0233411	FALSE
1438880_at	4.76835	4.56813	4.49318	4.62819	4.606	4.67669	5.07745	4.60254	4.62819	1700012D14Rik	0.370709	-0.103713	FALSE
1444213_at	3.7462	3.62821	3.46562	3.80173	3.3346	3.62821	3.73115	3.56544	3.75219	1700012D14Rik	0.599662	0.0581227	FALSE
1453454_at	5.26937	5.358	5.18588	5.34781	5.61329	5.26432	5.13158	5.22612	5.16036	1700012E03Rik	0.911363	0.0111316	FALSE
1453460_at	6.09873	6.12156	6.29064	5.98282	6.39027	6.27658	6.39078	6.12156	5.90471	1700012I11Rik	0.433461	-0.0933432	FALSE
1419187_at	4.31397	3.97728	4.40108	4.18664	4.54439	4.55671	4.48886	4.14333	4.23717	1700012L04Rik///Gm14474///Gm14484///Gm14501	0.2093	-0.174348	FALSE
1436496_at	4.89058	5.16083	4.75402	4.89058	4.89058	4.72752	4.89058	4.9293	5.1443	1700012O15Rik	0.946679	0.00754478	FALSE
1443845_x_at	3.07961	3.39479	3.54753	3.38718	3.17865	3.26204	3.35272	3.22422	3.5322	1700012P22Rik	0.730148	0.0423147	FALSE
1453333_at	5.38872	5.2983	5.46271	5.26667	5.50153	5.40526	5.3325	5.32765	5.2368	1700012P22Rik	0.918576	-0.00665073	FALSE
1437792_at	3.54793	4.06215	3.67447	3.91513	4.01547	3.85728	3.85728	3.85728	4.0984	1700013D24Rik	0.337135	-0.137217	FALSE
1428962_at	5.61622	5.74298	5.8479	5.74947	5.74298	5.73597	5.74298	5.54488	5.63886	1700013F07Rik	0.381636	0.058008	FALSE
1445763_at	3.7647	4.03245	4.37662	3.72071	3.80165	3.68439	3.94468	3.89672	3.89672	1700013F07Rik	0.46567	0.128791	FALSE
1438378_at	3.18763	3.05032	2.92381	3.18763	3.23132	2.88658	3.11407	3.28534	3.21136	1700013G23Rik	0.557384	-0.0583884	FALSE
1453167_at	4.72817	4.65971	4.75695	4.68015	4.71201	4.36017	4.53885	4.65971	4.65971	1700013G24Rik	0.13358	0.120157	FALSE
1453331_at	2.81581	2.88299	2.93799	2.78607	2.74897	2.81581	2.71381	2.82455	2.81581	1700013H16Rik	0.133349	0.0719251	FALSE
1432475_at	5.65416	5.65416	5.68731	5.65416	5.76815	5.86418	5.51081	5.63604	5.86083	1700014B07Rik	0.393483	-0.0655566	FALSE
1447673_x_at	3.64022	3.4932	4.12352	3.55883	3.63192	3.77089	3.76031	3.59672	3.47497	1700015C15Rik	0.729427	0.0569818	FALSE
1437384_at	4.80604	4.63514	5.09343	4.77911	4.59548	5.06871	4.80604	4.72373	4.80604	1700015E13Rik	0.825074	0.0284306	FALSE
1456366_at	3.06547	3.08394	3.37924	3.16899	3.04369	3.23998	3.02629	3.52182	3.16899	1700015F17Rik	0.829174	-0.0257442	FALSE
1459995_at	3.24212	3.24212	3.52562	3.12326	3.24212	3.53242	3.1469	3.24771	3.17448	1700015G11Rik	0.898657	0.0145526	FALSE
1432470_at	5.37765	5.88851	5.96928	5.70305	6.03155	5.54731	5.78928	5.63883	5.68854	1700016A09Rik	0.978049	-0.00448245	FALSE
1430674_at	4.61902	4.61902	4.62237	4.39578	4.61902	4.51706	4.68444	4.41366	4.78258	1700016C15Rik	0.658688	-0.039305	FALSE
1425657_at	3.4459	3.47975	3.4459	3.18555	3.57211	3.31111	3.5526	3.30062	3.30718	1700016D06Rik	0.840352	-0.0194498	FALSE
1429837_at	6.10704	6.3953	6.42912	6.23003	6.23003	6.31788	6.26996	6.12122	6.23003	1700016D18Rik	0.526043	0.0565456	FALSE
1436439_at	2.84681	2.979	2.9922	3.06245	3.09604	2.68526	3.00063	3.01329	2.97952	1700016G14Rik	0.861267	0.0151701	FALSE
1453879_at	3.36072	3.26339	3.22375	3.07666	3.28917	3.10882	3.28917	3.40323	3.37942	1700016H13Rik	0.451557	-0.0628294	FALSE
1436593_at	5.08638	5.28802	5.48288	5.29094	5.2698	5.18438	5.2464	5.2698	5.17676	1700016K19Rik	0.534408	0.0576293	FALSE
1438791_at	2.77248	3.1257	2.81825	2.75524	2.84588	2.88835	2.81825	2.84002	2.88766	1700016P04Rik	0.900776	0.0118858	FALSE
1429758_at	6.50167	6.78202	6.50167	6.63506	6.31393	6.47468	6.27417	6.5467	6.63891	1700017B05Rik	0.150094	0.155427	FALSE
1442689_at	4.13484	4.13484	4.11797	4.13484	3.93363	4.13484	4.25034	4.19268	4.13484	1700017B05Rik	0.980981	0.00135739	FALSE
1447063_at	3.81443	3.94693	4.06037	3.84802	4.36649	3.74921	3.73707	4.00477	3.94693	1700017B05Rik	0.744574	-0.0434595	FALSE
1432214_at	3.13511	3.16462	3.19169	3.24018	3.16462	3.38759	2.99752	3.08209	3.08582	1700017D01Rik	0.599425	0.0393709	FALSE
1429645_at	3.27363	3.13032	3.27363	3.2404	3.39303	3.39591	3.41038	3.2145	3.34467	1700017G19Rik	0.0432481	-0.122203	FALSE
1432735_at	6.62812	6.76354	6.89298	6.71361	6.98122	6.88755	6.77638	6.67796	6.76508	1700017H01Rik	0.403996	-0.0680734	FALSE
1454326_at	3.8782	3.78951	4.10716	3.80817	3.78951	3.86757	4.03051	3.83311	3.93347	1700017H01Rik	0.955676	0.00492778	FALSE
1457258_at	3.71136	3.81537	3.93201	3.65164	4.08668	3.8116	3.75309	3.80889	3.65548	1700017L05Rik	0.644525	-0.0455562	FALSE
1430140_at	3.85099	3.86198	4.023	3.98138	4.12854	4.14956	4.16552	3.80629	3.88273	1700017N19Rik	0.305051	-0.0971963	FALSE
1431567_at	4.3702	4.33153	4.61139	4.39601	4.40875	4.31638	4.33592	4.23612	4.40265	1700018A04Rik	0.275042	0.0873166	FALSE
1453900_at	5.94453	6.02231	5.91211	5.91211	5.81119	5.84861	5.79538	5.91211	6.04219	1700018A14Rik	0.2493	0.0658671	FALSE
1429075_a_at	5.4876	5.34821	5.53105	5.37114	5.60391	5.70349	5.68514	5.49046	5.58281	1700018B08Rik	0.0206049	-0.178662	FALSE
1451061_at	4.55127	4.7021	4.61947	4.65266	4.79755	4.68078	4.61947	4.61947	4.5508	1700018B24Rik	0.682738	-0.0222397	FALSE
1429853_at	4.18421	4.01858	4.05739	4.13042	4.2284	4.47787	4.13042	4.13042	4.13715	1700018C11Rik	0.157615	-0.123204	FALSE
1449923_at	4.62449	4.62449	4.88279	4.66686	4.88744	4.32191	4.60886	4.4484	4.3725	1700018F24Rik	0.197712	0.171834	FALSE
1441861_at	3.53734	3.39267	3.46562	3.46562	3.63462	3.34222	3.46562	3.41027	3.46562	1700018G05Rik	0.977783	0.00164182	FALSE
1431148_at	5.73707	6.14219	5.86925	5.77518	6.24675	5.86925	5.71911	5.86925	5.86925	1700018L02Rik	0.797834	-0.0337979	FALSE
1430844_at	5.40086	5.19658	5.66948	5.32368	5.66737	5.42805	5.696	5.27976	5.42805	1700018M17Rik	0.452633	-0.102196	FALSE
1432854_at	5.24032	5.23433	5.38291	5.27142	5.49384	5.24032	5.23311	5.21159	5.1971	1700018P08Rik	0.91703	0.00705349	FALSE
1454385_at	3.78344	3.99285	4.01407	4.01205	4.01583	3.75616	3.94571	3.68779	4.01961	1700018P08Rik	0.483308	0.0655815	FALSE
1429037_at	3.01318	3.04438	3.03698	3.07496	3.05338	3.04438	3.04438	2.88623	3.23618	1700019A02Rik	0.861316	-0.0105349	FALSE
1453463_at	4.51031	4.45186	4.3024	4.41996	4.46901	4.28901	4.45186	4.4743	4.45186	1700019B03Rik	0.916957	-0.00607726	FALSE
1430368_s_at	7.18535	7.30933	6.96807	7.11493	7.19016	7.30051	7.15233	7.07731	7.29015	1700019D03Rik	0.516935	-0.0576715	FALSE
1444051_at	7.86798	7.76656	7.89321	7.86078	7.92098	7.84565	8.09743	7.86798	7.81667	1700019D03Rik	0.314577	-0.0626086	FALSE
1430956_at	3.5429	3.60912	3.62821	3.59096	3.62821	3.68659	3.6697	3.87367	3.54764	1700019G06Rik	0.181824	-0.0883649	FALSE
1420767_at	6.30894	6.35627	6.12771	6.30894	6.25859	6.25107	6.39525	6.27784	6.46686	1700019G17Rik	0.441261	-0.0544554	FALSE
1436669_at	5.47712	5.58493	4.97128	5.68142	5.06629	5.22335	4.98053	5.66855	5.60277	1700019G17Rik	0.587189	0.12039	FALSE
1436670_x_at	5.71228	5.83382	5.08909	5.72478	5.39529	5.33637	5.35757	5.82514	5.68634	1700019G17Rik	0.736273	0.0698501	FALSE
1429845_at	3.81733	3.81897	3.7901	3.96189	3.84148	3.70441	3.46562	3.75664	3.77111	1700019L03Rik	0.111061	0.139221	FALSE
1433001_at	4.53254	4.7958	4.36479	4.76103	4.67596	4.70703	4.49838	4.62659	4.4606	1700019L13Rik	0.867963	0.0198307	FALSE
1429513_at	3.46913	3.54331	3.46913	3.56277	3.49887	3.34664	3.46913	3.33902	3.37125	1700019M22Rik	0.0372483	0.106105	FALSE
1451001_at	4.53507	4.60892	4.78906	4.70652	4.70652	5.0922	4.7488	4.64642	4.70652	1700019N19Rik	0.257547	-0.120202	FALSE
1429924_at	6.38506	6.42353	6.32947	6.28859	6.38186	6.36251	6.36251	6.13071	6.36251	1700019O17Rik	0.5359	0.0366429	FALSE
1447710_at	3.22327	2.96071	2.78689	2.97711	3.01419	3.08274	2.87148	3.08021	3.09014	1700019P21Rik	0.699942	-0.0407573	FALSE
1430422_at	4.37592	4.58217	4.92437	4.67547	4.73258	4.66211	4.91788	4.59308	4.84359	1700020A23Rik	0.43175	-0.110364	FALSE
1422633_at	3.07661	3.18346	3.02665	3.03794	3.03423	3.04536	3.21982	3.16079	3.07661	1700020D05Rik	0.62088	-0.0261933	FALSE
1447505_at	5.39871	5.19965	5.55071	5.32227	5.39534	5.48078	5.68525	5.39534	5.19492	1700020G03Rik	0.581081	-0.0624941	FALSE
1430989_a_at	6.89069	7.07694	6.8057	6.83554	6.67952	6.50797	6.41228	7.05537	6.87883	1700020I14Rik	0.192405	0.195422	FALSE
1428411_at	11.4041	11.2776	11.2871	11.4047	11.388	11.4112	11.4019	11.5578	11.411	1700020I14Rik	0.0990079	-0.0905822	FALSE
1437774_at	8.60059	8.75498	8.6028	8.70459	8.61891	7.61068	7.68315	8.70756	8.85002	1700020I14Rik	0.237654	0.371677	FALSE
1453779_at	5.36457	5.35406	5.08365	5.31838	5.52061	5.39942	5.56529	5.22885	5.35406	1700020L24Rik	0.181824	-0.133482	FALSE
1432493_at	2.97364	3.01142	2.97364	2.97364	2.97364	2.97364	2.88333	2.92474	3.04589	1700020M10Rik	0.465117	0.0228366	FALSE
1429868_at	3.46693	3.39847	3.35337	3.36453	3.36453	3.44347	3.33524	3.20639	3.39373	1700020N01Rik	0.354546	0.0471532	FALSE
1430524_at	4.12671	4.24624	4.15579	4.11066	4.2003	4.07428	4.15579	4.00477	4.17587	1700020N15Rik///Gm6812	0.451177	0.0376472	FALSE
1453964_at	6.04161	6.04932	6.0115	6.00769	6.01683	6.03669	6.0115	5.94555	5.98244	1700021A07Rik	0.174639	0.028925	FALSE
1421019_at	8.56239	8.69842	8.4534	8.50062	8.54519	8.56294	8.61275	8.59735	8.53869	1700021F05Rik	0.766765	-0.0176793	FALSE
1429803_at	5.18433	5.26299	5.09697	5.09166	4.88146	4.85888	5.15024	5.10101	5.11152	1700021F07Rik	0.107313	0.138368	FALSE
1428243_at	8.14948	8.13701	8.2116	8.17522	8.24286	8.09234	8.02123	8.14948	8.14948	1700021K19Rik	0.392017	0.0372475	FALSE
1447648_at	3.03564	3.15784	2.95656	2.93841	3.23618	3.07162	3.03951	3.21136	3.05441	1700021N20Rik	0.170978	-0.100502	FALSE
1454276_at	4.36938	4.34859	4.5508	4.47353	4.44683	4.39558	4.44683	4.44683	4.29546	1700021O21Rik	0.620115	0.0292681	FALSE
1432528_at	5.37548	5.54165	5.5334	5.62519	5.47675	5.47507	5.45573	5.30669	5.2759	1700021P04Rik	0.12378	0.120901	FALSE
1453157_at	5.4946	5.4946	5.4946	5.53704	5.61173	5.84181	5.27035	5.44445	5.55729	1700022A21Rik	0.695432	-0.0399179	FALSE
1432341_at	3.88686	3.8988	3.81629	3.93326	3.88686	3.88686	3.80262	3.88956	3.89672	1700022A22Rik	0.722202	0.0112782	FALSE
1453383_at	2.93939	3.16899	3.50903	3.07826	3.12126	3.09014	3.2767	3.09014	2.96129	1700022F17Rik	0.6414	0.066012	FALSE
1453974_at	6.17166	5.9506	6.05986	6.14681	6.05818	6.11737	6.05818	5.7378	5.88525	1700023A20Rik	0.240247	0.110874	FALSE
1433360_at	6.98504	7.03232	7.07388	6.93618	7.19523	6.86147	6.90221	6.79596	6.87177	1700023B13Rik	0.327906	0.0815226	FALSE
1448030_at	6.05627	6.11899	6.25752	6.05627	6.14312	6.06472	5.94282	6.04418	6.05366	1700023D09Rik	0.25576	0.0725609	FALSE
1447439_at	5.68562	5.36933	5.78055	5.66848	5.80263	5.73198	5.71509	5.67678	5.71509	1700023E05Rik	0.337259	-0.102316	FALSE
1453483_at	5.83027	5.92328	5.99795	5.92328	6.21415	5.89772	5.92328	5.88953	5.76581	1700023E05Rik	0.820895	-0.0194036	FALSE
1441078_at	4.32387	4.44988	4.26286	4.30589	4.21772	4.175	4.3536	4.32387	4.28495	1700023F02Rik	0.258795	0.0646002	FALSE
1430764_at	4.90205	4.95639	4.89525	5.16118	4.99161	4.87244	4.85906	5.17052	5.11566	1700023F06Rik	0.801215	-0.0231411	FALSE
1432069_at	4.84088	4.72752	4.67651	4.8001	4.67651	4.83316	4.4847	4.62517	4.56976	1700023G09Rik	0.119885	0.123391	FALSE
1431623_at	5.60613	5.63075	5.70869	5.59337	5.9733	5.87184	5.77687	5.68931	5.61622	1700023H06Rik	0.0767426	-0.150771	FALSE
1459253_at	3.42014	3.46695	3.49774	3.46909	3.40055	3.42014	3.36608	3.42014	3.42014	1700023H06Rik	0.026656	0.0580707	FALSE
1438280_at	4.13995	4.2406	4.29192	4.09701	4.17595	4.13995	4.13995	4.02948	3.98636	1700023L04Rik	0.13886	0.0980304	FALSE
1438281_x_at	4.47344	4.32237	4.5677	4.29991	4.70775	4.4606	4.45186	4.48079	4.31595	1700023L04Rik	0.476475	-0.067533	FALSE
1430006_x_at	4.27119	4.16915	4.35117	4.12252	4.49275	4.46257	4.30631	4.18421	4.30631	1700024B05Rik	0.155116	-0.121927	FALSE
1430261_at	3.95247	3.95247	4.21204	3.95247	4.36188	3.80169	3.77751	3.95247	4.0629	1700024J04Rik	0.840615	0.0260746	FALSE
1430477_s_at	6.17604	6.08701	6.6348	6.00713	6.34684	6.55888	6.33299	6.10941	5.96572	1700024N20Rik	0.840979	-0.0365233	FALSE
1429828_at	3.98518	4.0353	4.0353	4.0353	3.75163	4.09429	4.0353	4.0353	4.05597	1700024P04Rik	0.674789	0.0282743	FALSE
1433334_at	9.19621	9.23311	9.32195	9.18554	9.26975	9.15425	9.18591	9.0963	9.26745	1700024P12Rik	0.415056	0.0394734	FALSE
1431333_at	4.11848	4.13484	4.15442	3.91897	4.41472	4.41542	4.22373	3.9495	4.02059	1700024h08rik	0.310246	-0.123112	FALSE
1429640_at	2.94957	2.97364	2.97364	2.9129	3.09544	3.25414	2.94775	2.75771	2.93472	1700025F22Rik	0.618019	-0.045516	FALSE
1436431_at	7.31241	7.53982	7.23378	7.42452	7.23722	7.30391	7.43288	7.43895	7.4285	1700025G04Rik	0.909765	0.00933957	FALSE
1444235_at	8.517	8.53042	8.64641	8.58977	8.84194	8.44932	8.52017	8.50905	8.37626	1700025G04Rik	0.726155	0.0315553	FALSE
1455732_at	8.99091	9.1251	8.93563	9.05381	8.88391	8.99091	8.91198	9.04091	9.03052	1700025G04Rik	0.329382	0.0547153	FALSE
1454273_at	3.69144	3.6703	3.58493	3.78963	3.38673	3.66023	3.47761	3.66959	3.66629	1700025H01Rik	0.167206	0.111987	FALSE
1454165_at	3.45951	3.42795	3.42795	3.39136	3.50539	3.42795	3.24625	3.42795	3.42795	1700025K04Rik	0.682882	0.0195932	FALSE
1429074_at	4.14332	4.24903	4.21306	4.21942	4.28157	4.20347	3.9071	4.07859	4.25854	1700026D08Rik	0.446239	0.0603536	FALSE
1432983_at	4.47373	4.50171	4.47373	4.47373	4.07541	4.47373	4.47373	4.50171	4.46012	1700026H06Rik	0.358428	0.0837847	FALSE
1432984_at	3.58251	3.41436	3.38081	3.59032	3.45919	3.35272	3.53449	3.49529	3.58248	1700026H06Rik	0.918879	0.00716635	FALSE
1453793_at	5.10872	4.79857	5.17956	4.94325	5.04665	5.2391	4.93206	4.88665	5.04665	1700026J12Rik	0.836342	-0.0226981	FALSE
1452904_at	6.22361	6.04499	6.45441	6.19011	6.09514	6.10122	6.25752	5.95083	6.10228	1700026L06Rik	0.251724	0.126881	FALSE
1458398_at	4.89293	5.04185	5.04903	5.02217	5.10185	5.02217	4.86819	4.88993	5.11344	1700027F06Rik	0.971106	0.0023778	FALSE
1430507_at	5.47062	5.64229	5.58726	5.73564	5.66644	5.58726	5.38496	5.58726	5.55457	1700027J07Rik	0.491069	0.0528555	FALSE
1440352_at	5.26017	5.29833	5.30675	5.20118	5.09654	5.04845	4.99116	5.10667	5.26116	1700028E10Rik	0.0176527	0.165811	FALSE
1446606_at	4.40011	4.62724	4.80085	4.5223	4.63089	4.40011	4.62589	4.35867	4.48053	1700028E10Rik	0.422042	0.0884058	FALSE
1453459_at	4.88146	4.77563	4.95148	4.75966	5.12583	4.88745	4.87403	4.72492	4.88146	1700028I16Rik	0.495838	-0.0566822	FALSE
1432186_at	5.16868	5.16868	5.19846	5.11009	5.19393	5.13406	5.30275	5.24494	5.09209	1700028J19Rik	0.475178	-0.0320769	FALSE
1432502_at	3.83227	3.70802	3.69276	3.78707	3.83227	3.83227	3.83227	3.89672	3.83227	1700028N14Rik	0.0650917	-0.0901303	FALSE
1419326_at	3.85183	3.89675	3.86012	3.925	3.86012	3.84056	3.83338	3.69082	4.07956	1700028P14Rik	0.742943	0.022536	FALSE
1419715_at	5.11864	5.37315	5.29404	5.19484	5.24157	5.19484	5.00701	5.1898	5.24695	1700029F12Rik	0.366719	0.069136	FALSE
1450999_a_at	4.49717	4.72083	4.49717	4.49717	4.27098	4.31469	4.29851	4.58806	4.49717	1700029H14Rik	0.100182	0.1592	FALSE
1438499_at	4.59234	4.40928	4.78444	4.59234	4.54669	4.71329	4.6001	4.5708	4.59234	1700029I15Rik	0.908423	-0.0100432	FALSE
1438979_s_at	5.8167	5.69749	5.91758	5.76907	5.94579	6.32519	6.13563	5.78263	5.91758	1700029I15Rik	0.0827134	-0.221156	FALSE
1453168_at	4.69117	4.48249	4.28224	4.62724	4.22506	4.40849	4.95248	4.6031	4.57199	1700029J07Rik	0.840989	-0.031442	FALSE
1440793_at	3.09112	3.18212	3.12723	3.18212	3.31369	3.26764	3.2486	3.12477	3.30995	1700029M03Rik	0.0366478	-0.107282	FALSE
1440794_x_at	3.13534	2.91164	3.40981	3.00524	3.13534	2.99676	3.12541	3.09829	3.37343	1700029M03Rik	0.817748	-0.0303387	FALSE
1453154_at	4.37039	4.50103	4.48835	4.50103	4.68377	4.62495	4.46931	4.50103	4.50103	1700029M20Rik	0.126951	-0.0908186	FALSE
1453975_a_at	4.31593	4.31593	4.5582	4.35953	4.31593	4.34871	4.16276	4.19151	4.31593	1700029M20Rik	0.137251	0.120429	FALSE
1449276_at	5.36234	5.47966	5.30317	5.36234	5.54712	5.6403	5.33154	5.36234	5.34388	1700029P11Rik	0.383574	-0.0681568	FALSE
1432637_at	5.29199	5.10197	5.58947	5.11599	5.64973	5.26187	5.45142	5.20118	5.26187	1700030C10Rik	0.544275	-0.0903629	FALSE
1454308_at	2.91205	3.19214	3.12121	3.10801	3.21906	3.18771	3.20392	3.37936	3.18771	1700030C10Rik	0.0812929	-0.1522	FALSE
1430054_at	3.8249	3.83316	3.67699	3.80817	3.89784	3.80817	3.80817	3.62821	3.80817	1700030F18Rik	0.942234	-0.00430306	FALSE
1430565_at	4.8293	4.96756	5.10259	4.89933	5.09123	4.89933	4.80969	4.89382	4.75355	1700030J22Rik	0.486053	0.0601698	FALSE
1424447_at	7.05304	7.04825	7.12253	6.93798	7.13712	7.27099	7.15146	7.02181	6.9978	1700030K09Rik	0.266104	-0.075383	FALSE
1458705_at	3.16462	3.37343	3.41554	3.15031	2.96558	3.09405	3.10017	3.15791	3.11979	1700031C06Rik	0.064298	0.188476	FALSE
1432116_at	4.46714	4.65522	4.70813	4.3954	4.81083	4.62724	4.62724	4.62724	4.67247	1700031F05Rik	0.225563	-0.11653	FALSE
1432551_at	4.00132	4.16347	3.97046	4.16347	4.47447	4.09625	4.16347	4.09608	4.16347	1700031F10Rik	0.199951	-0.124067	FALSE
1442345_at	3.16462	3.4864	2.92624	3.26423	3.26423	3.27134	3.26423	3.34205	3.11569	1700031L13Rik	0.754477	-0.0411354	FALSE
1429611_at	3.91834	3.91834	3.91834	3.8866	4.00043	3.91834	3.91834	3.91834	3.91834	1700034E13Rik	0.232775	-0.0243536	FALSE
1438970_x_at	2.86159	2.83776	2.99747	2.70579	2.96144	2.90433	3.12723	2.96601	2.76538	1700034F02Rik	0.296971	-0.0942255	FALSE
1453882_at	3.44179	3.24668	3.5676	3.66423	3.79831	3.66423	3.69144	3.72867	3.70592	1700034F02Rik	0.0741057	-0.237637	FALSE
1430060_at	4.50918	4.50918	4.64006	4.50696	4.29816	4.64324	4.44241	4.44593	4.37242	1700034G24Rik	0.177008	0.100913	FALSE
1444093_at	3.8374	3.84092	4.18807	3.78923	3.94706	3.94124	3.9331	3.75309	3.9071	1700034H15Rik	0.867892	0.017586	FALSE
1456959_at	5.21321	5.19043	5.29614	5.22567	5.32968	5.08401	5.22093	5.01762	5.16068	1700034H15Rik	0.291049	0.0687807	FALSE
1419016_at	3.43699	3.29148	3.11765	3.38759	3.31459	3.33316	3.4983	3.37343	3.37343	1700034I23Rik	0.41306	-0.0701544	FALSE
1454251_at	5.36585	5.21591	5.91966	5.39534	5.39534	5.55451	5.39534	5.21771	5.39534	1700034J04Rik	0.640244	0.0825404	FALSE
1429875_at	2.82091	2.8964	3.03022	2.86746	3.00243	3.03387	2.97364	2.80609	2.77666	1700034J05Rik	0.837518	-0.0147866	FALSE
1447740_at	2.76875	2.7976	2.8941	2.97364	2.83835	2.7976	2.59529	2.7976	2.64864	1700034J05Rik	0.108839	0.123026	FALSE
1453254_at	4.44882	4.349	4.42586	4.30567	4.56149	4.51123	4.51975	4.03004	4.35358	1700034O15Rik	0.905832	-0.0128804	FALSE
1431585_at	3.96877	3.8125	3.91834	3.80625	4.19609	3.91834	3.9961	3.91834	3.91834	1700034P13Rik	0.137043	-0.11298	FALSE
1459255_at	3.09702	3.3275	3.19566	3.11729	3.0316	3.16462	3.2584	3.16462	3.02401	1700034P13Rik	0.446349	0.0557155	FALSE
1431918_at	7.57203	7.43268	7.51944	7.43268	7.36016	7.43268	7.54612	7.43268	7.40043	1700036A12Rik	0.276979	0.0547924	FALSE
1430188_at	6.52546	6.4497	6.44312	6.4559	6.55208	6.45319	6.46147	6.23408	6.4497	1700037C18Rik	0.522302	0.0384398	FALSE
1431501_at	4.34796	4.224	4.11728	4.41083	4.19726	3.95588	4.09906	4.30847	4.19726	1700037C18Rik	0.206465	0.12343	FALSE
1419742_at	8.12583	8.06101	8.03143	8.10158	8.00591	7.71515	7.59899	8.0525	8.15623	1700037H04Rik	0.177092	0.174208	FALSE
1460262_a_at	9.08914	9.20569	9.24849	9.14254	9.31966	8.97089	9.06045	9.14254	9.14254	1700037H04Rik	0.534759	0.0442451	FALSE
1457684_at	4.37973	4.27864	3.99514	4.27864	4.12169	4.27864	4.26123	4.36957	4.2611	1700037H04Rik	0.794589	-0.02541	FALSE
1432779_at	5.6838	5.71726	6.07798	5.78284	5.99356	5.78284	5.93529	5.75994	5.72708	1700037N05Rik	0.82495	-0.0242694	FALSE
1432395_at	4.45186	4.45186	4.40472	4.51922	4.44847	4.66363	4.35185	4.42622	4.45186	1700039E15Rik	0.847792	-0.0114904	FALSE
1433297_at	3.41385	3.46562	3.46562	3.46562	3.46562	3.46562	3.67056	3.40887	3.40076	1700039M15Rik	0.586881	-0.0296102	FALSE
1454548_at	4.4477	4.59501	4.58321	4.58321	4.55719	4.70618	4.58321	4.55719	4.58806	1700039M15Rik	0.340643	-0.0460821	FALSE
1439559_at	4.65547	4.48387	4.48907	4.48907	4.51372	4.56725	4.43119	4.53922	4.41366	1700040D17Rik	0.509768	0.0363597	FALSE
1432476_at	3.92589	3.77584	4.20085	3.9443	4.28715	3.9224	3.86729	3.74189	4.07026	1700040F17Rik	0.904029	-0.0160795	FALSE
1432290_at	5.59595	5.67788	5.43362	5.66633	5.73482	5.74441	5.44926	5.64459	5.62765	1700040G22Rik	0.565953	-0.0467027	FALSE
1428812_at	4.79162	4.76835	4.76835	4.86395	4.59984	4.76835	4.76835	4.76835	4.62175	1700040L02Rik	0.0825609	0.0927396	FALSE
1454166_at	5.36101	5.60037	5.46375	5.42098	5.40423	5.46171	5.28205	5.50267	5.29439	1700040N02Rik	0.319711	0.072518	FALSE
1432326_at	3.61069	3.77897	3.54793	3.537	3.61069	4.0868	3.83597	3.4942	3.58165	1700042B14Rik	0.42671	-0.103214	FALSE
1430166_at	5.23958	5.22796	5.27966	5.17405	5.08328	5.2987	5.39408	5.16068	5.23311	1700042D18Rik	0.952067	-0.00365989	FALSE
1457057_at	5.76745	5.7301	5.86664	5.76745	6.00231	5.62149	5.76745	5.69144	6.00268	1700042G07Rik	0.702151	-0.0341648	FALSE
1430105_at	3.46926	3.72357	3.83007	3.69144	3.76334	3.84807	3.61634	3.69144	3.49537	1700042O10Rik	0.965861	-0.00432476	FALSE
1432557_at	5.46052	5.61622	5.83146	5.45557	5.64154	5.55422	5.43639	5.49256	5.48365	1700045I11Rik	0.507651	0.069269	FALSE
1445334_at	4.38945	4.51025	4.26799	4.50097	4.3148	4.35523	4.40099	4.59371	4.53798	1700047I17Rik2///Fam177a	0.773846	-0.0233775	FALSE
1460466_at	7.80516	7.91143	7.83567	7.80516	7.8894	7.5703	7.78058	7.80968	7.80516	1700047I17Rik2///Fam177a///LOC100503822	0.293856	0.0683328	FALSE
1438044_at	7.67592	7.62248	7.37297	7.5127	7.48966	7.98312	8.23811	7.63059	7.63624	1700047M11Rik	0.15615	-0.249526	FALSE
1432345_at	5.00701	5.21255	4.99444	4.84014	5.22166	5.00182	4.59753	4.95984	5.00701	1700048F04Rik	0.672021	0.0559641	FALSE
1442131_at	4.74238	4.96576	4.6148	4.77779	4.79698	4.75202	4.94624	4.75202	4.6383	1700048M11Rik	0.983262	-0.00192972	FALSE
1432778_at	4.01529	3.82869	3.92425	3.96491	4.10097	4.28165	3.9878	3.95918	3.9878	1700048O20Rik	0.114559	-0.1302	FALSE
1457426_at	5.25934	5.25934	4.98053	5.44897	4.92448	5.09849	5.5541	5.25934	5.47425	1700048O20Rik	0.872909	-0.0250889	FALSE
1430323_at	3.54378	3.30647	3.74602	3.54793	3.65736	3.61352	3.59786	3.53574	3.53574	1700049E17Rik1///1700049E17Rik2///Gm7233///LOC101056186	0.610437	-0.051996	FALSE
1430324_x_at	4.70945	4.69953	4.62042	4.6778	4.93762	4.61517	4.6778	4.43636	4.6778	1700049E17Rik1///1700049E17Rik2///LOC101056186	0.928582	0.0078516	FALSE
1440171_x_at	5.04185	5.01607	4.95093	5.04185	4.63699	5.25863	5.04185	5.04185	5.02151	1700049G17Rik	0.908653	0.0125098	FALSE
1441059_at	3.17448	3.40864	3.17032	3.18212	3.18212	3.14888	3.34924	3.21529	3.18212	1700049G17Rik	0.797893	0.0183583	FALSE
1454277_at	4.48915	4.7442	4.98209	4.60758	4.7442	4.90864	4.80604	4.6531	4.74844	1700049J03Rik	0.591854	-0.06633	FALSE
1419804_at	4.16193	4.06183	4.02553	4.05878	4.25826	4.13144	3.98759	4.10776	4.14333	1700051A21Rik	0.384556	-0.0486573	FALSE
1440520_a_at	6.70723	6.72284	6.95183	6.78861	6.86147	6.8699	6.89687	6.75288	6.78861	1700051A21Rik	0.539283	-0.0413208	FALSE
1440521_x_at	3.69618	3.67568	3.49529	3.55653	3.64388	3.43425	3.68987	3.63886	3.64388	1700051A21Rik	0.950661	-0.00422536	FALSE
1440768_x_at	3.53262	2.9982	3.12723	2.9982	3.10767	2.9982	2.94273	2.87996	2.80514	1700052I22Rik	0.187044	0.217324	FALSE
1447572_at	3.68371	3.7037	3.6072	3.61336	3.7608	3.59863	3.7193	3.50482	3.6072	1700052I22Rik	0.798711	0.0138419	FALSE
1429136_at	6.08021	5.97249	6.08021	6.00915	6.26437	6.11464	6.2533	6.06792	6.00793	1700052K11Rik	0.11479	-0.106118	FALSE
1441849_at	7.6618	7.65597	7.61596	7.61596	7.79386	7.52348	7.37844	7.4493	7.73831	1700052M09Rik	0.498634	0.0607419	FALSE
1457982_at	6.35778	6.22076	6.62585	6.25624	6.95288	6.50486	6.45239	6.35861	6.30955	1700052M18Rik	0.339216	-0.1505	FALSE
1421495_a_at	5.60528	5.79484	5.73278	5.6392	5.6392	5.56784	5.50128	5.7313	5.69746	1700052N19Rik	0.31415	0.0656077	FALSE
1454879_s_at	7.24313	7.0541	7.04681	7.27215	6.95915	7.16606	6.89508	7.37047	7.25124	1700052N19Rik	0.818369	0.0256482	FALSE
1441406_at	5.98924	6.16235	6.07961	6.11357	6.05003	6.00667	6.03428	6.05003	6.05003	1700052N19Rik	0.282418	0.0479838	FALSE
1440775_at	3.12193	2.99208	3.09775	2.97622	2.78522	3.17232	2.86505	2.84207	2.96426	1700054K19Rik	0.168325	0.121213	FALSE
1420424_at	4.28843	4.68606	4.14813	4.23834	4.28843	4.51031	4.24295	4.17727	4.37114	1700054O13Rik	0.873839	0.0222207	FALSE
1443743_at	3.10565	2.82841	3.0992	3.00442	2.94775	2.95568	2.94775	2.87125	2.89674	1700054O13Rik	0.280174	0.0855856	FALSE
1432452_at	5.65097	5.45728	5.90263	5.61438	5.82781	5.70375	5.88427	5.61972	5.44539	1700054O19Rik	0.751843	-0.0398703	FALSE
1441205_at	5.02328	5.06638	5.29379	5.08891	5.18107	4.97063	5.13208	5.13208	5.13208	1700055N04Rik	0.908151	0.00849973	FALSE
1430513_at	5.09849	5.0764	5.06439	5.10527	4.92316	5.24113	5.151	5.09867	5.0764	1700055N04Rik///Aldh3b2	0.832178	-0.011934	FALSE
1429677_at	3.54367	3.60791	3.43126	3.46479	3.71921	3.51581	3.42444	3.36967	3.58441	1700056E22Rik	0.887127	-0.0108012	FALSE
1432356_at	4.75262	4.4894	4.62226	4.4894	4.4894	4.43013	4.33993	4.49361	4.40049	1700056N10Rik	0.0814373	0.157711	FALSE
1453340_at	3.32365	3.09056	3.24341	3.28513	3.29398	3.28513	3.29926	3.19601	3.28513	1700057D03Rik	0.54446	-0.0362128	FALSE
1457453_at	4.41366	4.30526	4.3908	4.41324	4.58057	4.64752	4.48407	4.32664	4.41324	1700057G04Rik	0.136016	-0.109667	FALSE
1445737_at	3.8367	3.80386	3.89728	3.82254	3.80386	3.88822	3.8451	3.70512	3.73157	1700057H21Rik	0.295551	0.0453245	FALSE
1453449_at	3.6072	3.70188	3.63258	3.42444	3.52311	3.6072	3.73988	3.38827	3.63895	1700058G18Rik	0.889626	0.0120418	FALSE
1430499_at	3.40691	3.67481	3.46562	3.61669	3.75347	3.4946	3.48396	3.55192	3.65846	1700058M13Rik	0.579402	-0.0474737	FALSE
1453476_at	3.46507	3.5045	3.72937	3.49854	3.59672	3.54644	3.47316	3.50873	3.58021	1700060J05Rik	0.90421	0.00831755	FALSE
1459796_at	3.40823	3.64388	3.43699	3.28357	3.46644	3.43699	3.43699	3.51084	3.35725	1700061E18Rik	0.986125	0.00146606	FALSE
1444605_at	2.84414	2.84829	2.71381	2.80889	2.84414	2.97189	2.92826	2.73395	2.89864	1700061F12Rik	0.208207	-0.0715941	FALSE
1430846_at	5.57759	5.8655	5.9415	5.91066	5.85414	5.93746	5.85414	5.53806	5.84737	1700061G19Rik	0.876273	0.0175763	FALSE
1437435_at	3.5116	3.8116	4.17974	3.89573	3.8116	3.69753	4.01974	3.8116	3.76658	1700061G19Rik	0.857698	0.0282599	FALSE
1430405_at	4.46012	4.58806	4.50607	4.58806	4.75315	4.36647	4.36629	4.62838	4.58806	1700061I17Rik	0.954848	-0.00489335	FALSE
1441773_at	5.42559	5.40681	5.70977	5.3928	5.40681	5.38879	5.34354	5.20395	5.31903	1700061N14Rik	0.139308	0.151318	FALSE
1457421_at	3.36455	3.24965	3.61879	3.33097	3.4103	3.86012	3.4103	3.19657	3.29292	1700063D05Rik	0.765985	-0.0430546	FALSE
1459809_x_at	3.03169	3.06843	2.91569	2.86756	2.95264	2.95264	2.87014	2.95264	2.93024	1700063D05Rik	0.480512	0.0391836	FALSE
1431245_at	3.49537	3.69578	3.47186	3.44747	3.49537	3.49939	3.46562	3.49537	3.56029	1700063H04Rik	0.703368	0.0244102	FALSE
1441875_at	3.97811	3.93649	4.01831	4.01831	4.08063	3.87951	4.01831	4.07189	4.17374	1700063J08Rik	0.32177	-0.0570082	FALSE
1432422_at	6.17347	6.16329	6.17347	6.12981	6.50513	6.21895	6.21895	6.17347	6.10185	1700063K16Rik	0.292747	-0.0836599	FALSE
1442687_at	5.26848	5.50645	5.32361	5.31073	5.34306	5.28713	5.54562	5.3001	5.34273	1700064N11Rik	0.876273	-0.0114151	FALSE
1453667_at	2.90134	2.90281	3.03898	2.93135	3.20338	3.16462	3.06245	3.00325	3.00442	1700065D16Rik	0.0290709	-0.144007	FALSE
1440839_x_at	4.3676	4.67328	4.86885	4.36884	4.61512	4.46188	4.64807	4.42795	4.38343	1700065I16Rik	0.664692	0.0623538	FALSE
1420574_at	4.38925	4.56115	4.38529	4.54092	4.71703	4.6928	4.59234	4.60879	4.72959	1700065I17Rik	0.0153487	-0.198958	FALSE
1459759_s_at	5.55792	5.55792	5.5152	5.55792	5.55792	5.74397	5.76948	5.61848	5.48709	1700065I17Rik	0.17862	-0.0881499	FALSE
1430488_at	5.09459	4.97038	4.93206	5.04307	4.93206	4.86381	4.74722	4.93206	4.98312	1700066B19Rik	0.0670975	0.118369	FALSE
1432564_at	4.46318	4.59454	4.59505	4.42399	4.83253	4.51782	4.48567	4.48446	4.52193	1700066C05Rik	0.558069	-0.0492892	FALSE
1439525_at	6.20854	6.05462	6.20854	6.21155	6.3992	6.20854	6.25465	5.93166	6.16746	1700066D14Rik	0.80976	-0.0214883	FALSE
1444567_at	5.23311	5.23311	5.29603	5.23311	5.17616	5.38479	5.58325	5.1292	5.18288	1700066J03Rik	0.648639	-0.0424136	FALSE
1432514_at	5.84196	5.90765	5.98208	5.86867	5.90187	5.809	5.89177	5.84196	5.86867	1700066J24Rik	0.333959	0.0374333	FALSE
1431183_at	5.33646	5.4611	5.48413	5.31562	5.33282	5.19436	5.22418	5.45092	5.33646	1700066M21Rik	0.187207	0.0915788	FALSE
1434422_at	8.24164	8.20487	7.94665	8.34841	7.87874	8.31448	8.22107	8.23898	8.31955	1700066M21Rik	0.940234	-0.00916736	FALSE
1454124_at	4.07276	4.20953	4.48572	4.69767	4.35507	4.3246	4.52952	4.27864	4.27864	1700067K01Rik	0.933693	0.0131241	FALSE
1420724_at	4.27213	4.05883	4.23378	3.9887	4.12904	4.00477	3.77161	3.82635	4.05883	1700067P10Rik	0.105075	0.180238	FALSE
1432553_at	5.02123	4.96386	5.23695	5.0764	5.0764	5.0764	4.89606	5.1522	5.08971	1700069L16Rik	0.828855	0.0164539	FALSE
1439967_at	6.36007	6.36007	6.20914	6.36491	6.22839	6.52924	6.55447	6.26378	6.30926	1700071A11Rik	0.520855	-0.0534784	FALSE
1442779_at	5.24494	5.52461	5.2041	5.4083	5.23782	5.37349	5.20593	5.24494	5.24494	1700071K01Rik	0.352113	0.0840632	FALSE
1417053_at	9.6189	9.62415	9.6189	9.55853	9.60277	9.78891	9.7127	9.66366	9.56528	1700071K01Rik///Phb	0.206295	-0.0615449	FALSE
1448563_at	8.27023	8.35431	8.27743	8.24548	8.42072	8.35099	8.19442	8.45466	8.29758	1700071K01Rik///Phb	0.316442	-0.0568089	FALSE
1432126_at	4.5355	4.69027	4.06208	4.43628	4.69655	4.47373	4.47373	4.55884	4.47373	1700072H12Rik	0.503092	-0.104282	FALSE
1420257_at	4.07907	3.93334	4.07752	3.93334	3.9926	3.91382	3.93334	3.66697	3.93334	1700073E17Rik	0.140003	0.117804	FALSE
1420258_at	3.46562	3.34462	3.5088	3.6072	3.16969	3.46562	3.66801	3.3724	3.37435	1700073E17Rik	0.487294	0.0715452	FALSE
1447611_at	3.3819	3.56029	3.56029	3.6128	3.76387	3.72316	3.24312	3.56029	3.61072	1700073E17Rik	0.641408	-0.0514106	FALSE
1432301_a_at	3.22457	3.25825	3.03559	3.27504	3.11478	3.22457	3.37985	3.38369	3.09631	1700074P13Rik	0.632668	-0.0414793	FALSE
1419337_at	4.67664	4.7312	4.8988	4.95529	4.77677	4.74061	4.68878	4.69158	4.74061	1700080E11Rik	0.280355	0.0878111	FALSE
1430055_at	6.72872	6.72872	6.72872	6.72872	6.57501	7.07778	7.27568	6.7181	6.61313	1700080G18Rik	0.423107	-0.12322	FALSE
1432138_at	4.36671	4.49214	4.53455	4.60841	4.50676	4.51567	4.71786	4.33697	4.46216	1700080N15Rik	0.928267	-0.00742916	FALSE
1453453_at	4.52745	4.92646	4.86712	4.56354	4.87625	4.56354	4.36599	4.56354	4.54109	1700080O16Rik	0.329432	0.139061	FALSE
1432772_at	4.023	4.15394	4.49255	3.9675	4.17897	4.24308	4.30684	4.1771	3.91019	1700081H04Rik	0.977744	-0.00398569	FALSE
1454345_at	3.49996	3.55486	3.30614	3.53247	3.68357	3.53247	3.53247	3.48009	3.48343	1700081H04Rik	0.352746	-0.0690468	FALSE
1447565_at	2.82608	3.08607	3.09345	3.05968	3.04403	3.06772	3.087	3.05968	3.0337	1700082C02Rik	0.558687	-0.0421061	FALSE
1459755_x_at	3.24808	3.25991	3.03084	3.21139	3.27963	3.37443	3.1966	3.01955	3.14645	1700082C02Rik	0.849782	-0.0157755	FALSE
1421639_at	3.79626	3.40804	3.40804	3.40804	3.29618	3.50125	3.24186	3.06928	3.35065	1700082M22Rik	0.127528	0.213253	FALSE
1454282_at	4.06059	4.05214	3.96483	4.22871	3.98713	4.05214	4.05214	4.14193	4.05214	1700084C06Rik	0.762639	0.0194696	FALSE
1430508_at	4.5901	4.85164	4.71228	4.52952	4.80472	4.56149	4.42287	4.4894	4.56149	1700084F23Rik	0.322041	0.102891	FALSE
1432398_at	4.05729	3.95124	4.10994	4.11222	4.1151	4.36741	4.23041	4.05007	4.11222	1700084J12Rik	0.128942	-0.117373	FALSE
1447578_at	3.58835	4.01653	4.60301	3.9585	4.11136	3.99621	3.92961	3.74602	3.7849	1700084J12Rik	0.595585	0.127976	FALSE
1433406_at	4.35965	4.50081	4.60192	4.57561	4.51903	3.99478	4.23655	4.27308	4.38065	1700084K02Rik	0.0639475	0.228679	FALSE
1432319_at	4.36813	4.32664	4.24475	4.37371	4.52506	4.40695	4.21478	4.21066	4.20618	1700085C21Rik	0.835925	0.0155845	FALSE
1453348_at	4.37385	4.00102	3.96688	4.44382	4.29151	4.79673	4.43058	4.60088	4.37662	1700085D22Rik	0.0966256	-0.302874	FALSE
1432307_at	4.71479	4.83521	4.84126	4.78619	4.83521	4.83521	5.16826	4.83521	4.7488	1700086D15Rik	0.300788	-0.0901771	FALSE
1455085_at	7.05342	7.0556	7.04139	7.04139	7.04139	6.95048	7.04139	7.04139	7.04139	1700086L19Rik	0.248476	0.0247411	FALSE
1443633_at	4.76902	4.75995	4.31369	4.75995	4.52263	5.20533	5.11254	4.75995	4.77072	1700086O06Rik	0.225638	-0.223583	FALSE
1453479_at	4.85152	4.7874	4.77686	4.78529	4.86123	4.78529	4.64954	4.78529	4.78529	1700086P04Rik	0.509684	0.0269406	FALSE
1422774_at	6.76754	6.79518	6.77775	6.7631	6.96311	6.86321	6.77775	6.7189	6.70894	1700088E04Rik	0.561284	-0.0304872	FALSE
1449832_at	3.61349	3.85596	3.775	3.58095	4.08522	3.95918	3.9071	3.78714	3.71814	1700091H14Rik///Gm8068	0.0851027	-0.185006	FALSE
1432501_at	5.0708	5.2215	5.23311	5.23549	5.24817	5.34553	5.14706	5.2215	5.2215	1700092E16Rik	0.397261	-0.0465244	FALSE
1457210_at	3.50988	3.38768	3.54865	3.08945	3.41761	3.92948	3.48074	3.38768	3.25991	1700092E19Rik	0.495426	-0.111167	FALSE
1458714_at	3.46875	3.61528	3.24733	3.55836	3.46875	3.2676	3.46875	3.3952	3.59273	1700093C20Rik	0.740043	0.0338233	FALSE
1453967_at	5.9383	5.98262	6.12815	5.86862	6.21285	5.98899	5.98262	5.6912	5.96411	1700093J21Rik	0.911559	0.0114658	FALSE
1420702_at	3.5543	3.21485	3.44974	3.12169	3.47975	3.37135	3.87746	3.36469	3.23978	1700093K21Rik	0.405911	-0.131463	FALSE
1429907_at	7.20266	7.03895	7.25689	7.13973	7.25689	7.44207	7.54205	7.25689	7.34131	1700094D03Rik	0.0238325	-0.208285	FALSE
1443955_at	7.21219	7.06295	7.1862	7.14182	7.26415	7.117	7.1862	7.13746	7.2913	1700094D03Rik	0.340534	-0.0484348	FALSE
1447556_x_at	5.59306	5.44501	5.80867	5.39107	5.50516	5.70005	5.73774	5.73617	5.6223	1700094D03Rik	0.380315	-0.100831	FALSE
1460266_at	3.78564	3.82907	3.88654	3.82907	3.7655	3.66566	3.67652	3.84894	3.9082	1700094J05Rik	0.297436	0.0596155	FALSE
1444770_at	4.79483	4.91684	4.95058	4.84125	4.91319	5.08949	4.89058	4.56051	4.84404	1700095A13Rik	0.866671	0.016316	FALSE
1433328_at	3.27128	3.47975	3.21379	3.40169	3.25029	3.40169	3.57784	3.40169	3.48476	1700095A21Rik	0.350293	-0.0816275	FALSE
1430157_at	3.3473	3.37517	3.67589	3.15174	3.60508	3.52159	3.45555	3.37517	2.98835	1700095J03Rik	0.991796	-0.0016236	FALSE
1440953_at	3.36958	3.66164	3.80365	3.62347	3.55054	3.90914	3.90457	3.72746	3.6072	1700096K18Rik	0.323347	-0.125194	FALSE
1460489_at	3.22419	3.4452	3.19231	3.4452	3.5075	3.55155	3.23477	3.44096	3.06507	1700097M23Rik	0.780055	-0.0332474	FALSE
1436419_a_at	3.11343	3.0751	3.4937	2.98476	2.99821	3.29367	3.19756	3.1154	3.01821	1700097N02Rik	0.751699	0.0421413	FALSE
1455692_x_at	5.29087	5.20633	5.27981	5.3556	5.35953	5.55451	5.29087	5.24985	5.42299	1700097N02Rik	0.183838	-0.0923979	FALSE
1456546_at	4.51567	4.46411	4.51567	4.51567	4.61885	4.63565	4.27656	4.5624	4.51567	1700097N02Rik	0.786733	-0.0190465	FALSE
1441817_at	2.9521	3.01821	3.19882	3.01821	3.12723	2.99497	3.05652	2.84597	3.00685	1700099I09Rik	0.584307	0.0405277	FALSE
1453679_at	3.13223	3.00855	3.05338	2.9764	3.09038	3.05338	3.0989	2.97898	3.05338	1700100I10Rik	0.76844	-0.0123648	FALSE
1455589_at	7.3633	7.35816	7.16329	7.45627	7.2596	8.05969	8.37143	7.48833	7.45627	1700100M05Rik	0.13626	-0.391809	FALSE
1433425_at	7.14543	7.04163	7.44437	7.16046	7.59441	7.32546	7.48697	7.16215	7.122	1700101I19Rik	0.300684	-0.140227	FALSE
1432239_at	3.8936	3.95247	4.10993	3.83482	3.9207	3.81363	3.8936	3.85507	3.86399	1700102J08Rik	0.282066	0.0783077	FALSE
1419531_at	4.23626	4.24979	4.12383	4.32864	4.24703	4.07283	4.05624	4.24979	4.71683	1700102P08Rik	0.799648	-0.0339112	FALSE
1453508_at	4.25096	4.1535	4.21204	4.21204	4.44494	4.59582	4.08314	4.16869	4.06792	1700104B16Rik	0.575944	-0.0649611	FALSE
1430061_at	4.83879	4.57782	4.7488	5.05997	4.58337	4.7488	4.7488	4.72132	4.88665	1700105P06Rik	0.568793	0.0685545	FALSE
1457006_at	4.33312	4.55224	4.29555	4.36032	4.49184	4.27253	4.43057	4.25159	4.6366	1700106J12Rik	0.742447	-0.0313165	FALSE
1431441_at	5.13509	5.1605	5.65169	5.31225	5.1605	5.17368	5.1605	5.10703	4.9965	1700106J16Rik	0.199493	0.195241	FALSE
1446308_at	4.50619	4.53964	4.73956	4.59234	4.79501	5.03588	4.57258	4.59647	4.39868	1700106J16Rik	0.507518	-0.085293	FALSE
1430202_at	3.35132	3.61299	3.65218	3.5075	3.38363	3.5075	3.45446	3.5075	3.5829	1700108F19Rik	0.587202	0.0437992	FALSE
1430263_at	3.84775	4.09942	3.90555	3.91834	3.91834	3.89167	3.91834	3.83327	3.91834	1700109F18Rik	0.462444	0.0467725	FALSE
1443501_at	2.9905	3.0744	3.2738	3.06619	3.04438	3.04438	3.20305	2.84584	2.93472	1700109F18Rik	0.343681	0.0867484	FALSE
1460056_at	3.3952	3.42444	3.42836	3.42444	3.44983	3.30699	3.42444	3.36687	3.40804	1700109F18Rik	0.353929	0.0268758	FALSE
1453447_at	4.45186	4.47372	4.45186	4.45186	4.45761	4.41798	4.40721	4.3259	4.45186	1700109H08Rik	0.128551	0.0452123	FALSE
1432371_a_at	3.21056	3.14893	2.90942	3.10744	3.12092	3.0265	3.07959	3.16462	2.9411	1700109K24Rik	0.731013	0.0275439	FALSE
1453046_at	3.09507	3.09507	3.23098	3.01485	3.15302	3.02277	3.11396	3.21136	3.06672	1700110I01Rik	0.9372	-0.00457142	FALSE
1447744_s_at	5.55276	5.67263	5.66859	5.52548	5.75427	5.6962	5.31141	5.54831	5.55875	1700110K17Rik	0.729642	0.0310768	FALSE
1431150_at	4.38877	4.27864	4.81191	4.45719	4.49739	4.75495	4.35861	4.39466	4.61404	1700110M21Rik	0.78161	-0.0398014	FALSE
1432440_at	3.36462	3.36893	3.36462	3.24724	3.50161	3.35465	3.25379	3.36462	3.45672	1700111E14Rik	0.374023	-0.049925	FALSE
1432256_at	3.329	3.329	3.55749	3.25986	3.40497	3.329	3.329	3.21344	3.60001	1700111N16Rik	0.945666	-0.00644584	FALSE
1430886_at	2.721	2.64837	2.96207	2.76305	2.67886	2.721	2.721	2.81734	2.721	1700112E06Rik	0.589859	0.0417821	FALSE
1430887_s_at	6.2163	6.33345	6.44046	6.44717	6.47464	6.39905	6.38799	6.14799	6.36813	1700112E06Rik	0.962332	0.00378407	FALSE
1431988_at	3.45543	3.48065	3.64117	3.45543	3.45543	3.45543	3.37251	3.45543	3.36492	1700112E06Rik	0.146611	0.0874242	FALSE
1431654_at	4.27864	4.1701	4.27864	4.27864	4.51285	4.13496	4.37662	4.24295	4.21219	1700112M01Rik	0.563806	-0.0444094	FALSE
1432549_s_at	4.33741	4.6905	4.51839	4.57717	4.57717	4.65671	4.63747	4.48866	4.61553	1700112M01Rik	0.464519	-0.0642414	FALSE
1429674_at	4.89657	5.07618	5.24636	4.98299	5.42197	5.04185	5.14071	5.02936	5.01913	1700113H08Rik	0.477791	-0.0800793	FALSE
1440172_s_at	2.78278	3.17505	3.05097	2.91721	2.93888	2.86754	3.02042	2.76806	2.91721	1700113H08Rik	0.444596	0.0790806	FALSE
1432809_at	3.19698	3.35497	3.12723	2.88993	2.89146	3.12723	3.10665	3.12723	3.08578	1700113P08Rik	0.519883	0.0746092	FALSE
1432563_at	5.89313	5.68417	6.22318	5.75063	6.18967	5.78323	5.99243	5.84588	5.62812	1700116B05Rik	0.999572	-8.568e-05	FALSE
1453876_at	3.72225	3.86164	3.57189	3.66219	3.74189	3.74189	3.80061	3.9594	3.74189	1700120B22Rik	0.260225	-0.0926445	FALSE
1444789_at	6.76117	6.9388	7.17146	7.04394	6.91691	6.91691	6.9645	6.90089	6.8201	1700120C14Rik	0.458112	0.0749825	FALSE
1430461_at	3.64752	3.87885	3.83407	3.62819	3.92438	3.95061	3.82071	3.72699	3.90446	1700120E14Rik	0.17642	-0.118274	FALSE
1420681_at	5.75657	5.49293	5.63519	5.5509	5.63519	5.59181	5.63519	5.61622	5.80493	1700120K04Rik	0.515235	-0.0477682	FALSE
1432340_at	4.67868	4.60715	4.7647	4.72752	4.89064	4.74263	5.11036	4.72752	4.70885	1700121N20Rik	0.144187	-0.14149	FALSE
1432496_at	5.03295	5.15173	4.9625	5.02613	5.24002	4.99757	5.02613	4.99754	4.94369	1700122O11Rik	0.972274	0.0023384	FALSE
1453942_at	4.96009	4.81734	4.81333	4.81333	4.74767	4.70438	4.92235	4.77636	4.74423	1700123I01Rik	0.211626	0.0720218	FALSE
1421675_at	3.75814	4.01292	3.88677	3.9973	3.90296	3.82826	3.82826	3.78564	3.8116	1700123K08Rik	0.261314	0.0824385	FALSE
1428486_at	3.91784	3.74225	3.73428	3.60506	3.74602	3.74602	3.854	3.56491	3.98206	1700123L14Rik	0.769113	-0.0287421	FALSE
1460114_at	3.74602	3.74602	3.78122	3.74407	3.74602	3.73487	3.83735	3.6589	3.69144	1700123M08Rik	0.543963	0.0206157	FALSE
1458583_at	5.05322	5.2198	5.05109	5.09499	5.0259	4.99649	4.86777	5.15481	4.9625	1700123O12Rik	0.135502	0.103281	FALSE
1416917_at	8.76229	8.75239	8.63667	8.73623	8.74837	9.02687	9.03157	8.86986	8.71331	1700123O20Rik	0.0814713	-0.156098	FALSE
1447798_at	2.82923	2.75508	2.82923	2.75085	2.82586	2.89746	2.87125	2.75555	2.93489	1700123O21Rik	0.127903	-0.0659077	FALSE
1429873_at	4.848	5.03604	4.8259	4.79793	5.06916	4.848	4.68577	4.848	4.89131	1700125H20Rik	0.91984	0.00851844	FALSE
1432907_at	3.62162	3.66079	3.68274	3.59223	3.67801	3.66079	3.60309	3.8116	3.67813	1700126A01Rik	0.279799	-0.0469796	FALSE
1431838_at	6.09595	6.20815	6.32928	6.29973	6.32205	6.31499	6.05187	6.28566	6.28566	1700128E19Rik	0.804588	-0.0187663	FALSE
1432285_at	6.12328	5.77614	5.81119	5.97971	5.79192	6.03052	5.92535	5.79418	5.65742	1700128F08Rik	0.450068	0.0827006	FALSE
1423469_at	3.89988	3.97958	3.80037	3.97958	4.08218	3.94164	3.86671	3.87517	4.07189	1700129C05Rik	0.431454	-0.0526624	FALSE
1457050_at	5.07586	5.11864	4.81811	5.05214	5.05214	5.26319	5.33072	5.05214	5.04762	1700129O19Rik	0.190295	-0.132973	FALSE
1431552_at	2.84499	2.89431	2.83231	2.84432	2.93625	2.93458	3.00956	3.0274	2.92144	1810006J02Rik	0.00413098	-0.111863	FALSE
1456198_at	2.98217	2.93865	2.91473	2.98268	2.9533	2.9533	2.97397	2.9533	2.89236	1810007D17Rik	0.68305	0.00931054	FALSE
1431443_at	6.57075	6.57075	6.75287	6.57075	6.57075	6.56724	6.46026	6.54195	6.57075	1810008B01Rik	0.209476	0.0740886	FALSE
1459141_at	5.08534	5.36243	5.59807	5.26821	5.24297	5.26224	5.15009	5.07818	5.27966	1810008I18Rik	0.332428	0.125886	FALSE
1417886_at	8.0113	8.08223	8.07939	8.0151	8.12155	8.39179	8.51222	8.08223	7.96467	1810009A15Rik	0.177715	-0.167485	FALSE
1422918_at	5.52799	5.30608	6.01188	5.50711	5.50711	5.43236	5.53578	5.41909	5.50711	1810009J06Rik///Gm2663	0.525471	0.107974	FALSE
1429730_at	7.55248	7.59787	7.79175	6.7863	7.97986	7.58913	7.63385	7.61632	6.69971	1810009N02Rik	0.822552	-0.0716766	FALSE
1436814_at	5.11122	5.05128	5.19582	5.09992	5.27054	5.06148	5.52461	5.15298	5.14862	1810010D01Rik	0.230158	-0.117087	FALSE
1436815_x_at	5.76544	5.51022	5.76544	5.84806	5.81119	5.76544	5.76544	6.09945	5.63653	1810010D01Rik	0.408622	-0.093321	FALSE
1458909_at	5.46634	5.46634	5.5284	5.46634	5.36708	5.46634	5.47827	5.48397	5.38739	1810010D01Rik	0.167548	0.0452419	FALSE
1428809_at	5.70926	5.82414	5.46458	5.80261	5.70926	5.51763	5.87231	5.58572	5.66902	1810010H24Rik	0.783649	0.0293618	FALSE
1432209_at	3.9071	4.06011	4.08825	3.84194	4.0852	3.74645	3.74451	3.86933	3.89893	1810010K12Rik	0.261334	0.105463	FALSE
1429604_at	4.44419	4.40265	4.64894	4.4606	4.46765	4.42154	4.61855	4.44801	4.46765	1810011H11Rik	0.948104	0.00441294	FALSE
1454122_at	3.17512	3.25605	3.03921	3.27343	3.37343	3.12292	3.13994	3.17512	3.17985	1810011H11Rik	0.86578	-0.0122965	FALSE
1451415_at	5.58726	5.50441	5.20864	5.50441	5.4455	5.50441	5.50441	5.24339	5.65971	1810011O10Rik	0.855447	-0.0203043	FALSE
1435595_at	4.023	4.023	4.023	4.023	4.04605	4.05366	4.10875	3.75322	4.30705	1810011O10Rik	0.74647	-0.0307493	FALSE
1420214_at	3.77403	3.89672	3.77403	3.77403	3.93667	3.77403	3.74467	3.67405	3.76638	1810012K16Rik	0.644691	0.0255426	FALSE
1420215_x_at	3.62791	3.8121	3.7226	3.60549	3.71923	3.53899	3.59196	3.36945	3.56469	1810012K16Rik	0.108509	0.135163	FALSE
1420216_at	4.47676	4.26677	4.69371	4.45642	5.07955	4.47676	4.66083	4.23201	4.26948	1810012K16Rik	0.705474	-0.0703083	FALSE
1447594_at	3.80349	4.21432	4.22081	4.17638	4.4894	4.40983	4.17638	3.8116	4.1373	1810012K16Rik	0.536835	-0.101149	FALSE
1447595_x_at	3.70055	3.83099	3.8116	3.6072	3.64388	3.5973	3.8116	3.45262	3.6671	1810012K16Rik	0.227208	0.103085	FALSE
1447902_at	5.74752	6.09026	5.6871	6.02418	5.98072	5.72343	5.80253	5.77005	5.80918	1810013A23Rik///Ppard	0.55384	0.0700846	FALSE
1454271_at	5.44588	5.58229	5.56051	5.37063	5.34944	5.44943	5.694	5.5008	5.44943	1810013D15Rik	0.98768	0.00120935	FALSE
1431018_at	6.76896	6.83388	6.70125	6.71868	6.8615	6.71565	6.76896	6.78448	6.79684	1810013L24Rik	0.461394	-0.0297916	FALSE
1434613_at	9.60075	9.3385	8.94886	9.32258	8.99087	9.51634	9.56917	9.4745	9.2991	1810013L24Rik	0.706146	-0.0673204	FALSE
1435546_a_at	8.47615	8.41729	8.24332	8.43523	8.10054	8.52242	8.22559	8.44835	8.48495	1810013L24Rik	0.717711	0.0366272	FALSE
1436478_at	5.15731	5.25722	4.9586	5.27966	5.25722	5.15583	5.48279	5.24952	5.25722	1810013L24Rik	0.24593	-0.11732	FALSE
1456875_at	6.36251	6.41434	6.25937	6.14266	6.08632	6.38761	6.53261	6.36251	6.38661	1810013L24Rik	0.568621	-0.0564142	FALSE
1429260_at	5.62262	5.55792	5.22079	5.6453	5.64108	5.74351	5.62262	5.62262	5.52085	1810014B01Rik	0.325176	-0.118479	FALSE
1430991_at	3.96427	3.96427	4.04776	4.04776	4.07363	4.14333	4.04776	3.94822	4.26815	1810014B01Rik	0.177677	-0.0902017	FALSE
1431083_a_at	3.54793	3.54793	3.44244	3.53288	3.54793	3.7497	3.46266	3.55203	3.44709	1810014B01Rik	0.589332	-0.0340886	FALSE
1431084_x_at	4.98856	4.79008	4.84325	5.04282	4.8737	4.61373	4.99403	4.8737	4.89933	1810014B01Rik	0.477066	0.0652802	FALSE
1432717_at	4.32318	4.30202	4.41521	4.3327	4.39292	4.45984	4.50846	4.23041	4.29404	1810015A16Rik	0.575754	-0.0338551	FALSE
1435470_at	8.06962	7.82994	8.07475	8.08302	8.04449	8.15511	8.35373	8.06193	8.17665	1810015C11Rik	0.127508	-0.144049	FALSE
1453870_at	4.03492	3.97365	4.07189	4.05314	3.85094	4.07189	3.8876	3.81437	4.03492	1810018F18Rik	0.123903	0.101455	FALSE
1431175_at	4.6052	4.53911	4.45186	4.40469	4.35965	4.45784	4.33188	4.3288	4.62573	1810019D21Rik	0.306175	0.079439	FALSE
1417797_a_at	2.94775	2.84209	3.00825	2.98667	2.94775	3.09114	2.94775	2.92101	2.95911	1810019J16Rik	0.588272	-0.0271621	FALSE
1417798_at	5.78418	5.78066	6.34011	5.74181	5.80049	5.96357	5.73983	5.58203	5.5695	1810019J16Rik	0.317127	0.180606	FALSE
1430410_at	3.95564	3.9388	4.02186	3.77427	3.85598	3.89645	4.1872	3.9388	3.87749	1810019N24Rik	0.732477	-0.0285411	FALSE
1448038_at	6.44024	6.61005	6.74399	6.33563	6.55962	6.52778	6.56107	6.47301	6.35855	1810021B22Rik	0.728424	0.0364688	FALSE
1454355_at	5.57045	5.42098	5.39627	5.5162	5.57519	5.77092	5.5162	5.36782	5.5162	1810021M19Rik	0.374693	-0.0732915	FALSE
1454356_at	4.3524	4.37746	4.39488	4.38622	4.42811	4.36195	4.5221	4.41366	4.4578	1810021M19Rik	0.0893045	-0.0589842	FALSE
1434493_at	7.14332	6.85249	6.69112	7.0507	6.92485	7.52141	7.81753	7.08455	6.98821	1810022K09Rik	0.145354	-0.332905	FALSE
1436523_s_at	8.88528	8.60692	8.49662	8.65221	8.48316	9.02499	9.13813	8.74324	8.60099	1810022K09Rik	0.386587	-0.137843	FALSE
1447923_at	7.70209	7.41573	7.05644	7.53794	6.98521	7.97571	8.12622	7.59831	7.52898	1810026B05Rik	0.404757	-0.214838	FALSE
1452991_at	5.71788	5.69394	5.46364	5.71763	5.36837	5.69394	5.99502	5.76062	5.64947	1810026B05Rik///Chd2	0.714553	-0.0452085	FALSE
1426746_at	9.41116	9.41116	9.32501	9.40546	9.39584	9.71516	9.60195	9.44431	9.37118	1810026J23Rik	0.153175	-0.117489	FALSE
1452175_at	7.92276	7.96727	7.93045	7.89383	7.83411	7.97619	7.93045	7.93045	8.04299	1810026J23Rik	0.716712	-0.0142638	FALSE
1430027_at	3.45146	3.35773	3.29002	3.3912	3.6072	3.40544	3.29322	3.40544	3.47866	1810028F09Rik	0.326507	-0.0653863	FALSE
1429198_at	6.87868	6.96328	6.9814	6.8726	7.09279	6.85373	6.65838	6.93012	6.83121	1810030O07Rik	0.533015	0.0507458	FALSE
1433867_at	6.77611	6.59789	6.30642	6.71484	6.5727	6.75084	6.94581	6.82669	6.73626	1810030O07Rik	0.224168	-0.167643	FALSE
1436677_at	4.96395	5.03972	4.64594	4.8511	4.96395	5.23311	5.03446	4.96395	4.96395	1810032O08Rik	0.177694	-0.156708	FALSE
1453344_at	6.43098	6.14401	6.43047	6.39905	6.43047	6.80484	6.92556	6.32302	6.32502	1810032O08Rik	0.195146	-0.210652	FALSE
1430612_at	4.51567	4.42299	4.51567	4.5221	4.67285	4.51567	4.7591	4.23327	4.26853	1810033B17Rik	0.970505	0.00422025	FALSE
1430657_at	3.76816	3.84807	3.8587	3.86296	3.84807	3.81937	3.91089	3.84807	3.84807	1810034E14Rik	0.479481	-0.0204218	FALSE
1424365_at	10.4694	10.4508	10.5325	10.4104	10.4798	10.6483	10.6254	10.5132	10.4606	1810037I17Rik///Gm2036	0.129778	-0.0797153	FALSE
1429440_at	8.30861	8.39874	8.54936	8.45684	8.44431	8.58472	8.39874	8.32662	8.39874	1810041L15Rik	0.974092	-0.0022387	FALSE
1455515_at	9.44368	9.66869	9.49494	9.50602	9.41492	9.28613	9.43406	9.47114	9.51011	1810041L15Rik	0.139259	0.10506	FALSE
1424267_at	7.86798	7.81414	7.96471	7.84934	7.94741	7.93333	7.91577	7.86798	7.81368	1810043G02Rik	0.612901	-0.021591	FALSE
1451288_s_at	7.40753	7.51879	7.23135	7.51537	7.14419	7.43108	7.42955	7.38911	7.51702	1810043G02Rik	0.708169	0.0360694	FALSE
1448003_at	7.49854	7.55449	7.51709	7.56967	7.79608	7.85727	7.67003	7.52726	7.63905	1810043H04Rik	0.047364	-0.16299	FALSE
1457826_a_at	9.40066	9.42918	9.41578	9.41082	9.40955	9.53557	9.58399	9.42918	9.39537	1810043H04Rik	0.207202	-0.0566203	FALSE
1457964_at	4.11942	4.11942	4.0793	4.11942	4.39526	4.13082	4.24749	4.00477	4.03752	1810044D09Rik	0.49749	-0.0537861	FALSE
1441871_at	7.20178	7.15803	6.83698	7.16868	7.0073	7.32945	7.13674	6.995	7.40552	1810044D09Rik	0.507409	-0.0834341	FALSE
1453547_at	3.96151	4.28359	4.06141	4.16791	4.23614	4.09999	4.16791	4.16791	4.17522	1810046K07Rik	0.526432	-0.0508264	FALSE
1431742_at	4.04473	4.09345	4.45186	3.93727	4.13574	4.21548	3.82145	4.03683	4.09345	1810053B23Rik	0.606776	0.0712383	FALSE
1425921_a_at	8.76241	8.67499	8.73735	8.69808	8.71196	8.65521	8.68391	8.70416	8.70416	1810055G02Rik	0.291146	0.0263259	FALSE
1436339_at	8.84638	8.93666	8.8	8.85816	8.72963	8.87191	8.85816	8.87862	8.85816	1810058I24Rik	0.613279	0.0209998	FALSE
1442129_at	6.24701	6.21605	6.46095	6.28391	6.28391	6.29055	6.01133	6.30659	6.28391	1810058I24Rik	0.423474	0.0667214	FALSE
1443765_at	4.51333	4.4547	4.70959	4.58806	4.71162	4.87474	4.61714	4.58806	4.58806	1810058N05Rik	0.201532	-0.1095	FALSE
1454307_at	4.56149	4.56149	4.56149	4.56149	4.56149	4.52452	4.53151	4.56149	4.58476	1810058N15Rik	0.472064	0.00873452	FALSE
1432519_at	5.02613	5.02613	5.05752	5.02613	4.94748	5.12384	5.00795	5.00264	5.02613	1810059H22Rik	0.696695	0.0123678	FALSE
1440283_at	3.52661	3.6058	3.71543	3.54793	3.6777	3.57906	3.50868	3.57906	3.47093	1810059H22Rik	0.538448	0.035859	FALSE
1430280_at	5.61622	5.61622	5.87379	5.61622	5.62515	5.46634	5.49725	5.5811	5.66566	1810062G17Rik	0.188892	0.113515	FALSE
1454013_at	5.9092	5.87089	5.88294	5.9092	5.62727	5.92211	6.25232	5.89594	5.95408	1810062O18Rik	0.72732	-0.0372859	FALSE
1442448_at	7.94975	7.97507	8.27986	7.97507	8.18109	8.05138	7.79984	7.81189	7.97507	1810064F22Rik	0.473932	0.0810814	FALSE
1424439_at	4.75779	4.54601	4.75779	4.75779	4.72747	4.75779	4.75779	4.75779	4.9154	1810065E05Rik	0.263793	-0.0784034	FALSE
1453469_at	5.0511	5.0511	5.19852	5.1838	5.35507	5.00874	4.77548	4.92743	4.97438	1810073G21Rik	0.322835	0.112913	FALSE
1430387_at	3.20693	3.42886	3.25057	3.14882	3.20693	3.25657	3.12723	3.1832	3.16524	1810073O08Rik	0.334098	0.0709596	FALSE
1441251_a_at	5.79149	5.71544	5.85839	5.83352	5.76676	5.92795	5.79354	5.79354	5.76825	2010001A14Rik	0.819354	-0.0103027	FALSE
1441252_at	5.20498	5.24669	5.14305	4.93949	5.2809	5.23462	5.06061	5.14305	5.10362	2010001A14Rik	0.712161	-0.0310066	FALSE
1431537_at	3.21001	3.59965	3.08372	3.28757	3.16879	3.49337	3.32081	3.329	3.45354	2010001E11Rik	0.661574	-0.0578622	FALSE
1451760_s_at	6.58584	6.49635	6.75535	6.58584	6.60712	6.53971	6.58584	6.52278	6.58584	2010001E11Rik///AI317395	0.546149	0.0375885	FALSE
1447576_at	3.6347	3.59033	3.51114	3.59033	3.91595	3.59033	3.59033	3.54569	3.38559	2010001K21Rik	0.801441	-0.0239508	FALSE
1440213_a_at	5.26923	5.46644	5.18412	5.35214	5.39299	5.3031	5.35214	5.35214	5.35214	2010001M06Rik	0.632126	-0.0325191	FALSE
1429983_at	4.89525	4.68377	4.63088	4.5871	4.95179	4.77764	4.89109	4.9974	4.52657	2010002M09Rik	0.27038	-0.129646	FALSE
1438311_at	3.0274	3.0274	2.91061	3.0274	2.98283	3.02339	3.07672	3.10881	3.05772	2010002M12Rik	0.206286	-0.0516939	FALSE
1457976_at	3.69144	3.62002	3.73593	3.69144	3.77429	3.65531	3.69144	3.69144	3.76948	2010002M12Rik	0.378552	-0.0316814	FALSE
1431563_at	3.329	3.3611	3.42014	3.46562	3.33955	3.42014	3.42014	3.72367	3.57788	2010003K10Rik	0.227218	-0.102311	FALSE
1424626_at	4.40978	4.40429	4.27664	4.23041	4.40234	4.39391	4.35657	4.46024	4.42577	2010003K11Rik	0.187642	-0.077486	FALSE
1429115_at	7.12874	7.15202	7.27696	7.08264	7.11696	7.12874	7.15041	7.12874	7.12874	2010003O02Rik	0.532169	0.0293711	FALSE
1453033_at	2.93135	3.19008	2.98694	3.11068	3.07661	3.12335	3.08087	2.90551	3.1709	2010003O02Rik	0.828698	-0.0166861	FALSE
1455646_at	6.03111	6.04177	6.26418	6.20416	6.13708	6.43472	6.54523	6.22512	6.2017	2010004M13Rik	0.117448	-0.173463	FALSE
1449909_at	3.0304	3.34114	3.23414	3.2305	3.27559	3.56798	3.25991	3.32208	3.38805	2010005H15Rik	0.119443	-0.153677	FALSE
1460502_at	3.88747	3.83158	3.95247	4.00009	4.23628	3.95535	3.95247	3.93838	3.86673	2010007E15Rik	0.364913	-0.0719397	FALSE
1430479_at	5.4779	5.46634	5.22875	5.46634	5.56468	5.67131	5.55792	5.46634	5.46634	2010007H06Rik	0.113599	-0.135487	FALSE
1446748_at	3.48792	3.48133	3.56442	3.64388	3.66105	3.51792	3.93369	3.60672	3.58065	2010007H06Rik	0.207089	-0.11562	FALSE
1448072_at	3.98155	3.78592	4.25747	4.01179	4.01179	3.95588	4.06339	4.06746	4.01179	2010010I01Rik	0.903976	-0.0128765	FALSE
1419299_at	7.67059	7.77224	7.77224	7.6888	7.77224	8.16293	8.16136	7.76194	7.75082	2010012O05Rik	0.117414	-0.19589	FALSE
1439561_at	6.03202	6.08276	5.92175	6.14937	5.85285	6.21285	6.34608	6.21753	6.05754	2010012O05Rik	0.385198	-0.0908951	FALSE
1442123_at	5.19838	5.29463	5.19838	5.12453	5.01858	5.15562	5.21314	5.28077	5.19838	2010012P19Rik	0.59982	0.03068	FALSE
1445227_at	4.19585	4.19585	4.35825	4.27864	4.30752	4.32785	4.18773	4.27864	4.17171	2010012P19Rik	0.96248	0.00245828	FALSE
1421489_a_at	2.96167	3.01322	2.96861	2.81357	2.93751	2.85668	2.79515	2.8424	2.77257	2010106E10Rik	0.112623	0.0984078	FALSE
1428258_at	11.645	11.6508	11.7682	11.5555	11.7869	11.8004	11.8205	11.6992	11.6893	2010107E04Rik	0.0956733	-0.104398	FALSE
1455449_at	4.86779	4.90869	4.90108	4.99744	4.90869	4.90869	4.76265	4.90869	4.91669	2010107G12Rik	0.384198	0.0376702	FALSE
1424072_at	8.38207	8.3415	8.35954	8.42751	8.28534	8.64534	8.7513	8.54498	8.37022	2010107G23Rik	0.175665	-0.14178	FALSE
1430895_at	3.0494	3.24231	3.52332	3.15981	3.7901	3.65687	3.39721	3.23137	3.24231	2010109A12Rik	0.188884	-0.21986	FALSE
1441950_s_at	7.77035	7.84831	7.34314	7.66575	7.39999	7.59519	7.66575	7.66575	7.7298	2010109A12Rik	0.73129	0.04559	FALSE
1441951_x_at	3.25125	3.5149	3.187	3.25125	3.28917	3.25125	3.21104	3.26151	3.26033	2010109A12Rik	0.572179	0.0464409	FALSE
1449496_at	4.63893	4.74313	4.84123	4.70258	4.74313	4.65759	4.77905	4.61138	4.74313	2010109I03Rik	0.656897	0.0246106	FALSE
1442945_at	3.64388	3.51828	3.64388	3.49313	3.85839	3.64388	3.64388	3.72527	3.73127	2010109K09Rik	0.0367229	-0.145746	FALSE
1435089_at	8.09366	7.96983	7.88265	7.97047	7.85518	8.28599	8.66056	7.9677	8.02331	2010111I01Rik	0.289703	-0.179396	FALSE
1460695_a_at	8.57305	8.39455	8.35375	8.62406	8.48488	8.57333	8.88689	8.61574	8.59931	2010111I01Rik	0.167989	-0.14568	FALSE
1430861_at	3.37942	3.36658	3.37942	3.37942	3.45805	3.1698	3.37942	3.37942	3.49666	2010111I01Rik	0.993909	-0.00045937	FALSE
1440640_at	3.98742	4.10097	3.88003	4.06768	3.962	3.84123	3.95247	4.11086	3.85535	2010111I01Rik	0.380266	0.0646435	FALSE
1421498_a_at	8.20546	8.39535	8.07935	8.48557	8.39535	8.57735	8.35775	8.43023	8.51421	2010204K13Rik	0.175013	-0.163549	FALSE
1452861_at	9.88765	9.91546	9.6653	10.0344	9.73836	9.8903	9.7369	9.97103	9.98656	2010300C02Rik	0.910505	0.0110775	FALSE
1454224_at	3.50508	3.76927	3.70165	3.69144	3.90153	3.64766	3.72033	3.63495	3.82939	2010300F17Rik	0.334408	-0.0799152	FALSE
1459059_at	4.45742	4.4954	4.4954	4.44645	4.4954	4.72578	4.37662	4.57755	4.47218	2010308F09Rik	0.400186	-0.0558399	FALSE
1428719_at	4.56325	4.56325	4.5827	4.56325	4.62168	4.56325	4.54685	4.51822	4.56325	2010309G21Rik	0.769458	0.00546269	FALSE
1428720_s_at	3.46908	3.56799	3.82979	3.42332	3.46908	3.46908	3.54793	3.38845	3.40541	2010309G21Rik	0.295153	0.116557	FALSE
1438238_at	6.77031	6.60051	6.11914	6.88003	6.4531	6.84373	7.03041	6.60679	6.75687	2010315B03Rik	0.488419	-0.145681	FALSE
1434792_at	6.96001	7.00557	6.98936	6.93978	6.93319	7.27253	7.38229	6.9631	6.7673	2010320M18Rik	0.476231	-0.0900004	FALSE
1441288_at	3.46562	3.46562	3.46562	3.54012	3.50577	3.57626	3.42633	3.46562	3.40454	2010320O07Rik	0.818725	0.00853893	FALSE
1428671_at	5.45907	5.72101	5.45907	5.35878	5.64779	5.64732	5.26911	5.32199	5.45907	2200002D01Rik	0.791713	0.0304271	FALSE
1460478_at	6.24459	6.28859	6.26809	6.26809	6.14417	6.27624	6.26809	6.17466	6.35117	2200002J24Rik	0.555121	0.0244776	FALSE
1430013_at	5.27617	5.34461	5.4835	5.03663	5.32166	5.45043	5.48653	5.16344	5.27617	2210008F06Rik	0.642074	-0.0544172	FALSE
1422434_a_at	3.10645	2.98873	3.01316	3.01316	2.81734	2.95488	2.77306	3.01549	3.09072	2210010C04Rik	0.18014	0.10008	FALSE
1422435_at	5.795	5.78095	5.85861	5.795	5.82475	6.15845	5.795	5.65858	5.795	2210010C04Rik	0.668596	-0.0389656	FALSE
1422436_at	5.97488	6.05818	6.24067	6.16946	6.12156	6.12156	6.12156	6.15222	6.15608	2210010C04Rik	0.714575	-0.0237963	FALSE
1429953_at	4.93005	4.92069	4.92069	4.81202	4.96326	5.19262	4.89058	4.77071	4.93495	2210011C24Rik	0.494702	-0.0545647	FALSE
1431943_at	4.89058	4.87335	4.78141	4.92919	5.0173	4.85179	4.85179	4.719	4.77764	2210011K15Rik	0.684483	0.0251275	FALSE
1430538_at	9.65767	9.6115	9.57073	9.52569	9.56185	9.79671	9.74474	9.61686	9.61686	2210013O21Rik	0.193244	-0.0760075	FALSE
1429073_at	7.42835	7.22865	7.28777	7.15667	7.40047	7.58175	7.59787	7.38111	7.49099	2210015D19Rik	0.0253508	-0.215079	FALSE
1438285_at	7.19637	7.22567	7.14828	7.18491	7.19816	7.26631	6.99688	7.1764	7.18491	2210015D19Rik	0.63175	0.0242729	FALSE
1428331_at	7.52937	7.52924	7.31843	7.42693	7.33087	7.37324	7.45748	7.49514	7.54171	2210016F16Rik	0.864632	0.0113044	FALSE
1452744_at	6.5758	6.63116	5.97687	6.60613	6.588	6.32533	6.53946	6.69794	6.59556	2210016F16Rik	0.579956	-0.101773	FALSE
1457375_at	8.13317	8.24134	8.1353	8.22268	8.13034	8.07435	8.1353	8.1353	8.18831	2210016F16Rik	0.192431	0.0504033	FALSE
1430637_at	3.03141	2.93472	2.80426	2.93905	3.16441	2.93039	2.93905	2.9092	2.93905	2210016H18Rik	0.484945	-0.0490578	FALSE
1433690_at	9.93411	9.88731	9.83475	9.86896	9.84257	9.97437	9.92446	9.95229	9.88731	2210016L21Rik	0.301294	-0.0349189	FALSE
1433208_at	3.82789	3.92694	4.26053	3.92694	4.40821	3.92694	4.1265	3.73603	3.6288	2210017G18Rik	0.907796	0.02028	FALSE
1433209_at	5.95131	5.95131	6.25947	5.95131	6.04495	5.89822	5.78472	5.95131	5.95131	2210017G18Rik	0.300029	0.102248	FALSE
1424928_at	7.43584	7.19797	7.38651	7.38007	7.41785	7.72621	7.60859	7.48634	7.507	2210018M11Rik	0.0330432	-0.199099	FALSE
1430028_at	6.93209	6.50542	6.96246	6.87404	6.9602	7.0862	7.15372	6.94869	6.86688	2210018M11Rik	0.185645	-0.184643	FALSE
1443424_at	3.64672	3.49869	3.39592	3.56442	3.56442	3.68493	3.55228	3.4798	3.56442	2210018M11Rik	0.522974	-0.0427292	FALSE
1458217_s_at	4.66717	4.31078	4.5028	4.50918	4.49634	4.50918	4.50918	4.50918	4.50918	2210018M11Rik	0.908312	-0.00913129	FALSE
1453640_at	5.30669	5.42181	5.17811	5.37858	5.23905	5.22711	5.30669	5.26066	5.33254	2210019G11Rik	0.447854	0.048087	FALSE
1453403_at	5.79976	5.803	5.79976	5.8071	5.90612	5.77256	5.53614	5.88325	5.77889	2210019I11Rik	0.701575	0.0270098	FALSE
1432355_at	3.33211	3.29978	3.39078	3.32799	3.29595	3.29978	3.29978	3.2169	3.22457	2210039B01Rik	0.0360254	0.0702701	FALSE
1430356_at	4.59994	4.27864	4.40168	4.35174	4.5329	4.08897	4.15564	4.32995	4.30386	2210402A03Rik	0.263172	0.125736	FALSE
1435689_at	6.93274	6.89996	7.02549	6.86254	6.77973	7.04763	7.35608	6.90953	6.92395	2210404J11Rik	0.512609	-0.0732013	FALSE
1453818_a_at	6.44008	6.51056	6.2697	6.46404	6.20638	6.56456	6.63088	6.46404	6.48293	2210404J11Rik	0.603437	-0.0486651	FALSE
1430878_at	3.54825	3.60648	3.78564	3.52811	3.8873	3.73283	3.70244	3.64388	3.64388	2210406H18Rik	0.204442	-0.104944	FALSE
1431769_at	5.34427	5.34427	5.34427	5.21254	5.33293	5.52671	5.66199	5.32503	5.34427	2210406O10Rik	0.144002	-0.126845	FALSE
1425233_at	5.28801	5.11737	5.56132	5.21732	5.40656	5.14772	5.41182	5.24494	5.28801	2210407C18Rik	0.973215	-0.00380873	FALSE
1453502_at	4.78535	4.93852	4.62672	4.73514	4.83689	5.06045	4.80611	4.83545	4.79483	2210408I21Rik	0.285748	-0.0953149	FALSE
1432559_at	4.69651	4.50868	4.45235	4.75534	5.13242	4.84225	4.613	4.35965	4.51155	2210409D07Rik	0.585234	-0.0885514	FALSE
1449344_s_at	3.48167	3.56074	3.67418	3.69366	3.47934	3.51087	3.51087	3.5075	3.51087	2210409E12Rik	0.141355	0.0986754	FALSE
1419106_at	4.06746	3.89686	3.87787	4.07078	3.96714	3.95588	3.98853	3.90236	3.92699	2210409E12Rik///Coil	0.616084	0.030064	FALSE
1432755_at	4.27864	4.17782	4.19453	4.1753	4.58217	4.35633	4.20375	4.27864	4.27864	2210409O19Rik	0.112836	-0.133333	FALSE
1432756_at	5.03274	5.03984	5.31974	4.85273	5.06881	4.93263	4.85064	4.80012	4.93263	2210409O19Rik	0.242459	0.144294	FALSE
1456146_at	8.05981	8.05995	8.16413	7.91324	8.15996	8.37756	8.2457	8.07302	7.98649	2210411A11Rik	0.20494	-0.119265	FALSE
1432667_at	3.48468	3.67993	3.2722	3.48468	3.38558	3.58429	3.44576	3.42283	3.56442	2210411G17Rik	0.998315	-0.000206115	FALSE
1432668_at	3.52646	3.3146	3.59583	3.37478	3.23413	3.53276	3.37478	3.329	3.09917	2210411G17Rik	0.19648	0.13895	FALSE
1432665_at	4.45398	4.62226	4.52843	4.48261	4.63362	4.29746	4.2304	4.36305	4.75973	2210416J07Rik	0.575536	0.0649698	FALSE
1432666_at	3.95466	3.95466	4.20406	3.99697	3.88392	3.91156	3.77278	4.15924	3.95466	2210416J07Rik	0.329727	0.0911555	FALSE
1453808_at	6.6835	6.69663	6.77201	6.80126	6.60332	6.50834	6.54378	6.57342	6.69663	2210416O15Rik	0.00914232	0.153252	FALSE
1449910_at	5.12504	5.0303	4.41227	4.99019	4.95568	5.01164	5.04263	4.89663	4.99701	2210418O10Rik///Gm6182	0.614001	-0.0912657	FALSE
1428500_at	8.08499	8.02349	7.99385	8.03375	7.97481	8.16987	7.92055	8.11885	8.07723	2210419D22Rik///Lrp6	0.727896	-0.018246	FALSE
1429496_x_at	4.07604	4.15986	4.26816	4.05214	4.03398	4.41401	4.15986	4.17003	4.15986	2300002M23Rik	0.558229	-0.0484984	FALSE
1433117_at	4.89955	5.4683	5.35907	5.51973	5.16693	5.38092	5.43036	5.3325	5.3325	2300004M11Rik	0.914864	-0.0169833	FALSE
1433118_at	5.68247	5.63356	5.60987	5.43737	5.73065	5.64181	5.47531	5.27011	5.28889	2300004M11Rik	0.342085	0.109462	FALSE
1428836_at	8.16845	8.2005	8.25867	8.15824	8.20888	8.2005	8.2005	8.16297	8.25741	2300009A05Rik	0.737552	-0.0095884	FALSE
1447866_x_at	2.93472	2.93472	2.93472	2.93472	2.93472	2.89977	3.12116	2.81662	2.93472	2300009A05Rik	0.899888	-0.00667924	FALSE
1432673_at	3.25991	3.31208	3.27676	3.53724	3.10796	3.35325	3.26225	3.34799	3.32971	2300010F08Rik	0.436554	0.0662642	FALSE
1432674_at	4.29024	4.6239	4.1008	4.44897	4.29024	4.31595	4.3504	4.37471	4.27885	2300010F08Rik	0.722233	0.0439442	FALSE
1446096_at	5.0764	5.0956	5.32263	5.22885	5.0764	5.04497	5.0764	4.84247	5.0764	2310001H17Rik	0.0763304	0.157543	FALSE
1446342_at	3.2169	3.27915	3.5589	3.15735	3.43338	3.38958	3.26166	3.2724	3.28513	2310001H17Rik	0.803795	-0.0253552	FALSE
1430525_at	6.80398	6.75773	6.9509	6.632	6.79637	6.84716	6.76455	6.63506	6.76455	2310001K24Rik	0.755725	0.0246139	FALSE
1437145_s_at	8.75434	8.78048	8.7482	8.81539	8.93776	8.56075	8.64409	8.75434	8.75434	2310002J15Rik	0.530156	0.0443479	FALSE
1450532_at	5.65459	5.82474	5.69201	5.65459	5.59254	5.74775	5.85128	5.43566	5.64075	2310002J15Rik	0.538441	0.0528909	FALSE
1430462_at	2.85782	2.85782	2.95345	2.81734	2.85782	2.7264	2.97359	2.95338	2.85782	2310002L09Rik	0.967913	-0.00219581	FALSE
1432420_a_at	5.77395	5.58896	5.85838	5.77395	5.77395	5.67594	5.91904	5.75364	5.77395	2310002L09Rik	0.675747	-0.0304939	FALSE
1444132_at	5.45314	5.42855	5.77395	5.50472	5.12704	5.6871	5.48123	5.48123	5.48123	2310003H01Rik	0.486175	0.0885188	FALSE
1453368_at	5.61622	5.84737	5.5979	5.68187	5.64154	5.52281	5.52092	5.57291	5.88907	2310003H01Rik	0.546455	0.0563906	FALSE
1455850_at	6.98235	7.07359	7.27343	6.97585	7.1633	7.04988	6.80766	7.04988	6.90492	2310003H01Rik	0.414605	0.0811757	FALSE
1432093_at	3.99285	3.99285	3.99285	4.00129	4.16664	3.93946	3.62978	3.78257	4.01717	2310005A03Rik	0.398423	0.0878351	FALSE
1453945_at	3.42029	3.45689	3.38508	3.38508	3.42014	3.37211	3.53309	3.16575	3.38104	2310005E17Rik	0.574159	0.0374087	FALSE
1430466_at	3.14852	3.2169	3.22008	3.34924	3.26579	3.2169	3.2169	3.2169	3.0153	2310005G13Rik	0.460757	0.0473292	FALSE
1453511_at	3.74365	3.76334	3.68004	3.6117	3.76334	3.93137	3.7548	3.86719	3.86012	2310007B03Rik	0.0262213	-0.135681	FALSE
1433033_at	5.87057	5.74775	6.00655	5.82391	5.9438	5.70319	5.57538	5.75975	5.73547	2310007H11Rik	0.183833	0.118676	FALSE
1433034_at	5.05482	4.87844	5.17575	5.14972	5.00689	5.10309	5.24494	4.97559	5.05482	2310007H11Rik	0.885489	-0.0123838	FALSE
1453829_at	8.02084	8.3001	8.11101	8.21836	8.25705	7.78434	7.89043	7.99355	7.92229	2310007J06Rik	0.095842	0.193044	FALSE
1432280_at	5.62701	5.53043	5.59234	5.51218	5.56627	5.44699	5.32543	5.44433	5.29777	2310007L24Rik	0.0347867	0.149333	FALSE
1436446_at	6.93433	6.9484	6.67505	6.96249	6.49635	6.83891	6.89506	6.89553	6.91054	2310007O11Rik	0.508073	0.0727892	FALSE
1453311_at	5.16208	5.15173	5.04454	4.96783	5.17511	5.15173	5.00454	5.04802	5.34043	2310008B10Rik	0.430214	-0.0624227	FALSE
1451171_at	5.26432	5.06248	5.03635	5.19006	5.19006	5.26529	5.19006	5.31323	5.30194	2310008H04Rik	0.123445	-0.113812	FALSE
1435237_at	8.31617	8.31617	8.29792	8.28671	8.31332	8.52593	8.58114	8.31617	8.31617	2310009A05Rik	0.146286	-0.106304	FALSE
1435238_x_at	8.20472	8.30303	8.49543	8.274	8.31768	8.44011	8.43596	8.30015	8.30303	2310009A05Rik	0.594233	-0.0400912	FALSE
1435776_at	5.97765	5.90157	5.98428	5.87825	5.97765	6.13985	6.40219	5.97765	5.9539	2310009B15Rik	0.144837	-0.154809	FALSE
1455761_at	3.42014	3.42014	3.49284	3.42014	3.34468	3.45984	3.53853	3.41443	3.30194	2310009B15Rik	0.585397	0.0264301	FALSE
1429895_at	6.21926	6.14238	6.37215	6.15652	6.30217	6.62395	6.75278	6.21926	5.95897	2310010G23Rik	0.372347	-0.148849	FALSE
1439962_at	5.54146	5.90316	5.55536	5.53061	5.43119	5.5511	5.43218	5.64429	5.5511	2310010J17Rik	0.323433	0.110675	FALSE
1435111_at	3.16115	3.41388	3.0721	3.14831	3.16115	2.96964	3.14831	3.14831	3.11474	2310011E23Rik	0.329243	0.0904303	FALSE
1452043_at	8.03384	8.07629	8.08601	8.04348	8.08601	8.25987	8.23721	8.08601	7.97547	2310011J03Rik	0.267267	-0.0690065	FALSE
1429226_at	5.92004	5.97685	5.79785	5.83504	5.92004	5.92004	5.93106	5.92004	5.87865	2310014F06Rik	0.498582	-0.0315222	FALSE
1453552_at	3.73699	3.72851	4.10958	3.65725	3.73699	3.73699	3.73699	3.92072	3.73699	2310014F07Rik	0.768264	0.0343461	FALSE
1435572_at	4.58106	4.47623	4.81231	4.64525	4.58106	4.7006	4.44326	4.58106	4.71112	2310014L17Rik	0.778513	0.0252907	FALSE
1430715_at	5.65275	5.79942	5.65275	5.65275	5.53937	5.63519	5.65275	5.56235	5.81788	2310014L17Rik	0.459764	0.0479073	FALSE
1439804_at	6.43654	6.29427	6.32726	6.42795	6.43654	6.58388	6.88476	6.41254	6.43654	2310015A10Rik	0.117546	-0.17935	FALSE
1447255_at	4.58861	4.69715	4.44284	4.58806	4.33027	4.68239	4.75911	4.43431	4.68692	2310015A10Rik	0.995576	0.000564695	FALSE
1430036_at	5.7337	5.51987	5.84737	5.73985	5.99341	5.98615	5.96166	5.84103	5.46494	2310015B20Rik	0.290281	-0.139241	FALSE
1431714_at	3.98163	3.89115	4.05316	3.96714	4.2146	3.96714	4.151	3.79533	3.96714	2310015D24Rik	0.597053	-0.0457725	FALSE
1431572_at	3.84543	3.74964	4.05217	4.023	4.62431	3.95207	4.12205	3.94077	3.95207	2310015K22Rik	0.227675	-0.200696	FALSE
1431558_at	4.06666	4.13995	4.15997	4.11631	4.40629	4.46838	4.18609	3.88124	3.82755	2310016D03Rik	0.814398	-0.0331895	FALSE
1432445_at	4.13541	4.18393	4.24888	4.24888	4.24888	4.27864	4.3193	4.24888	4.24888	2310016G11Rik	0.096812	-0.0646409	FALSE
1431712_a_at	6.88705	6.90358	6.96902	6.84899	6.90358	7.05335	6.90358	7.03773	6.89273	2310022A10Rik	0.24208	-0.0560347	FALSE
1428910_at	9.64396	9.61875	9.71044	9.62454	9.6193	9.60524	9.42056	9.64396	9.65358	2310022B05Rik	0.251561	0.0608945	FALSE
1431407_at	3.13534	3.37942	3.13534	3.13534	3.13534	3.16627	2.95866	3.01866	3.15648	2310024H09Rik	0.193426	0.109277	FALSE
1432145_at	3.67345	3.89672	4.05463	4.08225	4.23982	4.32928	3.93334	4.0288	3.87813	2310026I22Rik	0.267232	-0.155111	FALSE
1447955_at	3.66734	3.95051	4.00042	3.84156	3.8627	3.67517	3.83749	3.92041	3.85598	2310026L22Rik///Hp1bp3	0.699645	0.0346072	FALSE
1454031_at	4.80899	4.77672	4.82661	4.79046	4.77672	4.70866	4.68309	4.66453	4.92535	2310029O18Rik	0.365408	0.049027	FALSE
1449357_at	4.96748	5.15445	4.52961	5.16163	4.96748	5.16838	4.9284	4.80654	4.7434	2310030G06Rik	0.862022	0.0304543	FALSE
1430419_at	3.72586	3.71598	3.88216	3.88216	3.88216	3.96511	3.88216	3.81512	3.88956	2310031A07Rik	0.169902	-0.0852825	FALSE
1418999_at	7.44545	7.37941	7.4538	7.46267	7.44486	7.71939	7.67252	7.41677	7.51156	2310033P09Rik	0.126894	-0.117686	FALSE
1459267_at	5.88281	5.88397	5.88281	5.88281	6.06412	5.93835	5.73481	5.83239	5.76427	2310033P09Rik	0.800702	0.0163157	FALSE
1449986_at	2.95737	2.92052	3.06471	2.89777	2.96167	3.09749	2.95737	2.95737	2.95737	2310034C09Rik	0.592508	-0.0261616	FALSE
1440229_at	4.87625	4.96683	5.04343	4.96683	5.08087	4.96683	4.9023	4.95676	4.86317	2310034G01Rik	0.857766	0.00935063	FALSE
1430964_at	4.17765	4.45813	4.29076	4.45186	4.11827	4.45186	4.50914	4.47047	4.45813	2310034O05Rik	0.581448	-0.0569727	FALSE
1430126_at	4.75172	4.793	5.32478	4.81917	4.80271	4.82988	4.84917	4.81917	4.68004	2310035C23Rik	0.423706	0.125975	FALSE
1433726_at	9.81033	9.7444	9.73669	9.65534	9.6318	9.97299	10.0304	9.75615	9.75345	2310035C23Rik	0.303341	-0.0922598	FALSE
1438361_at	4.28265	4.45993	3.89672	4.27864	4.22458	4.13995	3.89693	4.27864	4.49838	2310035C23Rik	0.891744	0.0217883	FALSE
1438362_x_at	4.61902	4.80773	4.21864	4.49029	4.04088	4.32224	4.21467	4.55706	4.57529	2310035C23Rik	0.274416	0.19189	FALSE
1454707_at	8.64927	8.64927	8.56525	8.70692	8.72584	8.67305	8.63145	8.64927	8.64927	2310035C23Rik	0.52175	-0.0231006	FALSE
1457678_at	6.4304	6.24489	6.53448	6.37608	6.44774	6.21485	6.331	6.37608	6.38614	2310035C23Rik	0.553645	0.0453007	FALSE
1445881_at	3.45781	3.82224	3.31689	3.45781	3.32431	3.41902	3.24583	3.45781	3.66099	2310035P21Rik	0.505028	0.0920979	FALSE
1428201_at	9.9633	9.94831	9.95541	9.89565	10.0457	9.97482	10.23	9.9633	9.89272	2310036O22Rik	0.238916	-0.0806321	FALSE
1445537_at	5.99447	5.78524	6.0422	5.81119	5.97687	6.0646	6.01931	5.97322	5.93206	2310039F13Rik	0.286173	-0.0849372	FALSE
1417348_at	8.13136	7.92378	7.92384	7.95593	7.96356	8.40677	8.50502	7.94286	7.94544	2310039H08Rik	0.26198	-0.169	FALSE
1432554_at	4.24024	4.21204	4.42482	4.31351	4.24024	4.17823	4.22752	4.29088	4.16606	2310040G07Rik	0.210978	0.0770661	FALSE
1443575_at	3.56842	3.5603	3.8862	3.63563	3.8574	3.64997	3.37343	3.51587	3.52749	2310040G24Rik	0.507457	0.0778066	FALSE
1429598_at	4.36817	4.5508	4.59481	4.56954	4.49891	4.58111	4.19813	4.5359	4.5359	2310042D19Rik	0.574956	0.0508415	FALSE
1444727_at	5.29956	5.17798	5.47285	5.18025	5.49207	5.45784	5.54416	5.1562	5.1268	2310042D19Rik	0.538727	-0.0727539	FALSE
1423494_at	5.1278	5.47999	5.16297	5.16297	5.16297	5.08407	5.32974	5.08222	5.29875	2310042E22Rik	0.685509	0.0418817	FALSE
1431472_at	3.92819	4.39257	4.14396	4.175	4.34102	4.14004	4.14732	4.18387	4.25041	2310043D23Rik	0.634179	-0.0526039	FALSE
1440008_at	4.24965	4.45624	4.09694	4.27864	4.37998	4.42183	4.31498	4.27864	3.96714	2310043L19Rik	0.984843	-0.00214538	FALSE
1453442_at	5.04024	5.04024	5.20533	5.03854	5.00945	5.04024	5.08526	5.00989	4.89664	2310043M15Rik	0.21031	0.0727891	FALSE
1424913_at	6.77497	6.70315	6.02489	6.62195	6.20984	6.06162	6.00712	6.93781	6.74226	2310044G17Rik	0.601329	0.13951	FALSE
1424914_at	8.3019	8.1776	8.08535	8.13979	8.09298	8.16464	8.16464	8.16464	8.17202	2310044G17Rik	0.64299	0.0243736	FALSE
1424915_s_at	9.6597	9.6135	9.47425	9.62726	9.50085	9.73783	9.70681	9.67312	9.6204	2310044G17Rik	0.385175	-0.0541225	FALSE
1429079_a_at	9.00647	9.0488	9.10597	8.98275	9.10544	9.36008	9.51619	9.09008	9.10701	2310045N01Rik///Mef2b	0.0808452	-0.199769	FALSE
1433296_at	3.27427	3.06676	3.12499	3.35496	3.12499	3.08717	3.08607	3.11097	3.20962	2310045N14Rik	0.31448	0.0814809	FALSE
1454547_at	6.16836	6.11233	5.97007	6.17423	6.11233	6.00624	6.08838	6.11233	6.22428	2310045N14Rik	0.967987	-0.00246717	FALSE
1454264_at	3.69809	3.86457	3.65551	3.69809	3.87757	3.79157	3.30679	3.69809	3.6715	2310046K23Rik	0.600209	0.0599635	FALSE
1458587_at	6.51851	6.68506	6.68506	6.68506	6.81437	6.68506	6.75536	6.50873	6.68506	2310047D07Rik	0.506234	-0.0462956	FALSE
1428990_at	4.9426	4.68377	4.43093	4.77797	4.66208	4.64599	4.46645	4.79587	4.66686	2310047K21Rik	0.631296	0.0613676	FALSE
1428723_at	7.39063	7.64508	7.75198	7.60815	7.72832	7.67007	7.39052	7.55086	7.4756	2310047M10Rik	0.725817	0.03589	FALSE
1457631_at	3.02615	3.04438	2.96183	2.91898	3.24096	3.19888	3.03538	3.02288	2.90762	2310047N11Rik	0.220806	-0.0933084	FALSE
1430787_at	3.24989	3.23705	3.48131	3.33902	3.38094	3.35334	3.04542	3.31702	3.27891	2310050B05Rik	0.549601	0.051689	FALSE
1458369_at	6.39217	6.27417	6.06446	6.30044	6.21489	6.1401	6.25861	6.27417	6.27417	2310050B05Rik	0.748584	0.0254209	FALSE
1417808_at	3.9071	4.06784	3.7705	4.12338	3.8577	3.7088	3.79844	4.08172	4.07596	2310050C09Rik	0.586321	0.0626762	FALSE
1453841_at	4.53888	4.33977	4.15325	4.37721	4.17002	4.0965	4.05624	4.47165	4.43592	2310050P20Rik	0.396423	0.106212	FALSE
1430446_at	5.21662	4.96707	5.70563	5.13208	5.31436	5.61938	5.52418	5.13208	4.99495	2310057B04Rik	0.765289	-0.06164	FALSE
1419643_s_at	4.51504	4.74622	4.51504	4.51504	4.51504	4.45074	4.41366	4.50585	4.61644	2310057J18Rik///2310065H11Rik	0.330184	0.0724855	FALSE
1429508_at	8.10792	8.06334	7.97009	8.06334	7.99223	8.10667	8.06334	8.03821	8.08895	2310057M21Rik	0.855895	-0.00670792	FALSE
1430862_at	3.27359	3.329	3.5116	3.3054	3.54843	3.40922	3.329	3.329	3.329	2310057M21Rik	0.636392	-0.0340318	FALSE
1439419_at	3.56945	3.51792	3.28513	3.56882	3.33333	3.51792	3.66895	3.57152	3.51792	2310057M21Rik	0.688446	-0.0365997	FALSE
1421575_at	3.08607	3.05811	3.14974	2.99548	3.08607	3.20904	3.12004	3.09787	2.93814	2310057N15Rik	0.751277	-0.0178787	FALSE
1432794_at	2.81357	2.8885	2.86141	2.90026	3.11909	2.93126	3.2378	3.12723	2.78508	2310058F05Rik	0.0963245	-0.174156	FALSE
1432795_at	3.36424	3.83108	3.83925	3.65052	3.60812	3.85901	3.62784	3.60061	3.65716	2310058F05Rik	0.995514	0.000723575	FALSE
1429215_at	7.9327	7.63761	7.9327	7.9327	7.92342	8.11302	8.31683	7.98523	7.89338	2310058N22Rik	0.123461	-0.187446	FALSE
1432600_at	3.29926	3.3789	3.27317	3.29926	3.29926	3.41951	3.18217	3.6167	3.16421	2310061A09Rik	0.796542	-0.0237259	FALSE
1454294_at	3.45611	3.44194	3.60237	3.45611	3.40729	3.50193	3.30357	3.45611	3.52141	2310061A09Rik	0.379217	0.0510669	FALSE
1430493_at	4.02064	3.78793	4.17749	4.0133	4.20389	3.93955	4.24266	4.04339	4.05214	2310061G22Rik	0.363779	-0.0964861	FALSE
1434155_a_at	10.533	10.4397	10.4002	10.4397	10.3601	10.1884	10.3601	10.5238	10.5055	2310061I04Rik	0.367801	0.0655534	FALSE
1437985_a_at	9.9918	9.77297	9.79848	9.89825	9.78446	10.0784	10.1992	10.0982	9.91345	2310061I04Rik	0.139451	-0.149356	FALSE
1449304_at	7.44067	7.4675	7.44067	7.30757	7.62766	7.6124	7.56777	7.42184	7.41553	2310061J03Rik	0.0908277	-0.114938	FALSE
1431504_at	5.55557	5.54643	5.29618	5.47222	5.28353	5.28551	5.3599	5.51748	5.5565	2310061N02Rik	0.448535	0.0670159	FALSE
1453657_at	5.46271	5.6729	5.52133	5.46271	5.46666	5.34544	5.24073	5.44741	5.46271	2310065F04Rik	0.0799474	0.137319	FALSE
1430428_at	4.37662	4.29118	4.44545	4.37662	4.53786	4.28517	4.4599	4.43774	4.42958	2310066F23Rik	0.302801	-0.0575849	FALSE
1426984_at	7.27874	7.15623	7.25011	7.1894	7.045	7.2976	7.19823	7.19823	7.16906	2310067B10Rik	0.477711	0.0369952	FALSE
1453448_at	5.33202	5.08248	5.3365	5.19867	5.21377	4.76286	5.20533	5.20533	5.34838	2310067E19Rik	0.467584	0.0902844	FALSE
1431764_at	3.10849	3.23221	3.11279	3.11279	3.11279	3.01735	3.23389	2.88092	3.25125	2310067P03Rik	0.597556	0.0423306	FALSE
1430412_at	3.95588	3.99393	3.94091	3.95588	4.023	3.96273	3.95588	3.87945	3.91834	2310068C19Rik	0.623214	0.0137689	FALSE
1433022_at	4.80604	4.83578	5.00167	5.04564	4.87597	4.8698	4.9561	4.92169	4.82129	2310068G24Rik	0.630026	0.0333159	FALSE
1433023_at	6.63764	6.57748	6.50216	6.50216	6.50834	6.43385	6.31877	6.4684	6.67811	2310068G24Rik	0.314913	0.0733656	FALSE
1432268_at	4.63914	4.63914	4.63914	4.49722	4.63914	4.66559	4.89165	4.63914	4.33555	2310068J16Rik	0.760978	-0.0305559	FALSE
1431599_at	5.43572	5.38879	5.38879	5.40193	5.39912	5.33648	5.29293	5.35552	5.38879	2310069B03Rik	0.0656411	0.049238	FALSE
1436198_at	5.43883	5.11683	5.63925	5.48072	5.76307	5.49757	5.48072	5.43119	5.39599	2310075K07Rik	0.489965	-0.0947988	FALSE
1433248_at	4.42124	4.29581	4.843	4.29814	4.85065	4.5508	4.60832	4.30428	4.5508	2310075M01Rik	0.515518	-0.108419	FALSE
1454524_at	4.54052	4.58823	4.42043	4.54052	4.61151	4.54052	4.54052	4.51371	4.54052	2310075M01Rik	0.529583	-0.026928	FALSE
1442077_at	6.65698	6.91293	6.42353	6.64014	6.2885	6.62494	6.57909	6.76782	6.70571	2310076G05Rik	0.632969	0.0651818	FALSE
1433201_at	3.96714	3.94392	4.01601	4.04841	4.1668	4.0098	4.10097	3.95247	3.93724	2310079F09Rik	0.458132	-0.0395849	FALSE
1460536_at	5.59389	5.59389	5.4029	5.526	5.77851	5.52023	5.40109	5.59389	5.66321	2310079F09Rik	0.452824	-0.0622151	FALSE
1454242_at	5.65802	5.64459	5.64459	5.76154	5.70376	5.52429	5.48707	5.64459	5.71802	2310079G19Rik	0.301229	0.0616374	FALSE
1460672_at	9.2836	9.19021	9.12237	9.15698	9.00805	9.10441	9.15698	9.27935	9.20933	2410002F23Rik	0.54557	0.0366644	FALSE
1441939_x_at	2.89207	2.72786	3.00691	2.84207	2.84207	2.81967	2.81005	2.96161	2.81111	2410003I16Rik	0.789393	0.0183271	FALSE
1419174_at	9.04971	8.95501	9.00678	9.12135	9.06607	9.2785	9.16927	9.16224	9.1384	2410004B18Rik	0.0341651	-0.129685	FALSE
1436612_at	4.05492	4.30304	4.08667	4.07459	4.28538	4.16761	4.09669	3.91166	4.07189	2410004I01Rik	0.791798	0.0231613	FALSE
1431991_at	6.0137	6.04853	6.15591	5.86711	6.04304	6.16669	6.13823	6.04853	5.98374	2410004P03Rik	0.461184	-0.0547357	FALSE
1432500_at	3.13695	3.51843	3.45194	3.2169	3.15556	3.27365	3.31941	3.17454	3.16462	2410006F04Rik	0.311567	0.113498	FALSE
1447936_at	9.22213	9.14622	9.30008	9.22213	9.15632	9.79723	9.91289	9.20607	9.15334	2410006H16Rik	0.260009	-0.22253	FALSE
1454215_at	5.73842	5.72315	5.64024	5.75536	5.64024	5.64024	5.19061	5.5478	5.64024	2410007B07Rik	0.104794	0.182465	FALSE
1432118_at	4.28712	4.39966	4.16308	4.1852	4.47863	4.45244	4.01175	4.28712	4.28712	2410012E07Rik	0.667494	-0.0446485	FALSE
1429818_at	3.73836	3.70512	3.61069	3.8148	3.45864	3.55372	3.69919	3.66919	3.70512	2410012M07Rik	0.162286	0.10007	FALSE
1427237_at	3.32229	3.27593	3.23944	3.27593	3.37343	3.28513	3.329	3.09531	3.27593	2410015M20Rik	0.900274	0.00663784	FALSE
1427909_at	10.5002	10.4489	10.494	10.3668	10.4315	10.8973	10.8048	10.4935	10.38	2410015M20Rik	0.233725	-0.148921	FALSE
1448413_at	7.88572	7.90571	7.6694	7.96935	7.68391	7.5829	7.49588	8.061	7.95411	2410016O06Rik	0.449469	0.101983	FALSE
1453394_at	4.9452	4.76728	5.02807	4.61335	4.92414	4.94434	4.72243	4.848	4.88146	2410017I17Rik	0.81152	-0.0255985	FALSE
1430845_at	5.87656	5.94614	5.93219	5.94776	6.14725	5.74935	5.87656	5.84331	5.71186	2410018L13Rik	0.482919	0.0599938	FALSE
1431317_at	2.98213	2.92654	3.09405	2.94762	3.15814	3.39698	3.20162	3.25567	3.06804	2410018L13Rik	0.0115026	-0.228506	FALSE
1429671_at	5.76555	5.87695	5.75657	5.81231	5.95659	5.99491	6.03088	5.85839	5.94077	2410018M08Rik	0.00653935	-0.15346	FALSE
1450815_s_at	11.9342	11.9919	11.9938	11.8711	11.9805	12.153	12.2554	12.0581	12.0088	2410018M08Rik///Chchd2///Gm13202///LOC100045688	0.0476781	-0.143427	FALSE
1447709_at	3.42014	3.57201	3.39411	3.56442	3.47704	3.23556	3.34522	3.35228	3.30843	2410021H03Rik	0.054283	0.143966	FALSE
1441783_at	4.17907	4.17907	4.17907	4.17907	4.17397	4.36991	4.28668	3.67774	4.04021	2410022M11Rik	0.598184	0.0693696	FALSE
1453081_at	6.37893	6.50655	6.40663	6.37215	6.39375	6.56109	6.69663	6.3965	6.31499	2410022M11Rik	0.485172	-0.0565265	FALSE
1431881_at	3.01316	3.08786	2.91797	3.01316	2.81734	2.97424	3.01316	2.99099	3.07889	2410024F20Rik	0.569569	0.0331141	FALSE
1432302_s_at	3.0871	3.36759	2.97364	2.75331	3.03977	2.77564	2.71381	2.97364	3.06614	2410024N13Rik	0.411303	0.131607	FALSE
1432963_at	3.81569	3.39283	4.14707	3.69963	3.77893	4.19117	3.78395	3.77893	3.49997	2410049M19Rik	0.830572	-0.0427816	FALSE
1432964_at	3.88163	3.88455	3.89891	3.96714	4.1071	4.26116	3.92812	3.96714	3.96714	2410049M19Rik	0.0890251	-0.138074	FALSE
1422107_at	5.56181	5.63298	5.20706	5.60384	5.37159	5.18332	5.27639	5.37159	5.36234	2410066E13Rik	0.152878	0.188374	FALSE
1434581_at	8.95901	8.99076	8.87119	8.94937	8.78701	8.99896	8.70373	9.00533	8.9228	2410066E13Rik	0.402332	0.0590142	FALSE
1429203_at	4.4017	4.19256	4.29979	4.27177	4.29979	4.72773	4.29979	4.32224	4.29979	2410076I21Rik	0.341132	-0.0984133	FALSE
1441957_x_at	3.37624	3.47694	3.56795	3.34482	3.51077	3.37624	3.53062	3.23134	3.25544	2410076I21Rik	0.474907	0.0606038	FALSE
1430273_at	5.14062	5.31232	4.87625	5.12345	5.05839	4.73829	4.80355	5.08814	5.16601	2410087M07Rik	0.286963	0.142285	FALSE
1437439_at	5.741	5.88281	6.04547	5.87471	6.03772	5.83901	5.40244	5.83901	5.75162	2410089E03Rik	0.389617	0.112038	FALSE
1441571_at	4.01482	4.05249	3.98955	4.13566	4.09116	4.13493	4.09116	4.00273	4.09116	2410089E03Rik	0.413199	-0.0341003	FALSE
1443422_at	5.13155	4.89986	5.13155	5.13155	5.08223	4.76594	4.93546	5.27617	5.18446	2410089E03Rik	0.824847	0.0247741	FALSE
1443691_at	4.31734	4.32296	4.27864	4.0694	4.16347	4.41733	4.27864	4.32542	4.27864	2410089E03Rik	0.555465	-0.0456135	FALSE
1444220_at	3.33084	3.18151	3.55634	3.2927	3.51519	3.38462	3.42578	3.37942	3.37942	2410089E03Rik	0.412404	-0.0765389	FALSE
1452951_at	7.5957	7.25947	7.74253	7.58457	7.59238	7.63504	7.94148	7.62371	7.70481	2410089E03Rik	0.253853	-0.153919	FALSE
1458493_a_at	6.08072	6.11567	6.37581	6.08072	6.25709	6.09356	6.08072	6.01623	5.92795	2410089E03Rik	0.363311	0.0881201	FALSE
1432515_at	5.4688	5.60069	5.16257	5.79976	5.63196	5.6001	5.44398	5.71288	5.56369	2410124H12Rik	0.591917	-0.0825658	FALSE
1429458_at	8.0059	7.97104	7.78779	7.99798	7.8845	7.95905	7.83954	7.9644	7.9923	2410127L17Rik	0.83776	0.0127179	FALSE
1437552_at	4.52072	4.52193	4.27864	4.74156	4.2376	4.34813	3.83271	4.59274	4.21082	2410127L17Rik	0.124442	0.271311	FALSE
1431108_at	5.81429	5.82794	6.01221	5.67141	6.16557	6.01357	5.95619	5.86548	5.8597	2410131K14Rik	0.166518	-0.14064	FALSE
1435935_at	7.23964	7.01519	7.39244	7.27977	7.27977	7.48935	7.27977	7.19848	7.22026	2410131K14Rik	0.539988	-0.0617653	FALSE
1455935_at	6.88307	6.96049	7.06441	6.93089	7.00432	7.1508	7.11262	6.9495	6.89737	2410131K14Rik	0.337544	-0.0632078	FALSE
1419900_at	3.01821	3.01821	3.03552	2.93944	3.03091	3.25178	2.81461	3.00552	3.11285	2410133F24Rik	0.613944	-0.0402876	FALSE
1442388_at	6.46444	6.37993	6.52228	6.28448	6.45712	6.14075	5.94106	6.24565	6.37993	2410137F16Rik	0.135481	0.179881	FALSE
1432454_at	5.74345	6.12024	6.16354	6.12033	6.25217	6.17569	6.35255	5.84706	6.08936	2410137M14Rik	0.443585	-0.106475	FALSE
1442327_at	3.42444	3.58797	3.42444	3.42444	3.27085	3.60098	3.42444	3.23353	3.44208	2410141K09Rik///Zfp640	0.393672	0.0709465	FALSE
1442015_at	4.4219	4.79317	4.62226	4.6624	4.59755	4.62226	4.80604	4.53377	4.63962	2500002B13Rik	0.873788	-0.0149162	FALSE
1430305_at	4.88137	4.95432	5.05079	5.27244	4.65279	4.62724	5.1574	5.16068	4.76604	2500004C02Rik	0.292864	0.1669	FALSE
1457675_at	6.6867	6.81649	6.37782	6.71309	6.55298	6.70894	6.85595	6.69506	6.70894	2510002D24Rik	0.622965	-0.0558491	FALSE
1443679_at	4.82605	4.95671	4.79601	4.83018	4.89082	4.76033	4.57606	4.51491	4.82605	2510003B16Rik///Pomgnt1	0.13878	0.138603	FALSE
1432593_at	6.64569	6.76219	6.83079	6.61885	7.06221	6.8045	6.62984	6.56229	6.76219	2510003E04Rik	0.634449	-0.0498279	FALSE
1452874_at	11.5976	11.5976	11.423	11.5651	11.4342	11.6443	11.6087	11.6405	11.612	2510003E04Rik	0.486186	-0.0420983	FALSE
1428097_at	9.15246	9.16505	9.1895	9.06432	9.13389	9.30239	9.04371	9.21122	9.15644	2510009E07Rik	0.616454	-0.0266983	FALSE
1440062_at	4.61137	4.68861	4.58217	4.49134	4.45672	4.37115	4.54685	4.57494	4.54685	2510009E07Rik	0.136258	0.0940708	FALSE
1430906_at	3.4494	3.519	3.41158	3.46992	3.56186	3.49799	3.64388	3.39589	3.76743	2510016G02Rik	0.159466	-0.110938	FALSE
1430393_at	4.65358	4.6241	4.41366	4.46189	4.45027	4.56332	4.48956	4.45624	4.7283	2510017J16Rik	0.992472	0.00077082	FALSE
1432650_at	4.56764	4.67811	4.67947	4.62658	4.56764	4.50435	4.56764	4.56764	4.40928	2510019K15Rik	0.0261273	0.11464	FALSE
1432651_at	6.61815	6.6402	6.89148	6.70038	6.84483	6.57814	6.61754	6.38013	6.56399	2510019K15Rik	0.271347	0.115627	FALSE
1429245_at	6.31506	6.3027	6.287	6.28859	6.58584	6.41598	6.45465	6.37791	6.28859	2510022D24Rik	0.0602899	-0.126259	FALSE
1453066_at	6.38628	6.41792	6.51235	6.41792	6.45098	6.41792	6.32409	6.41792	6.4806	2510022D24Rik	0.698558	0.0153133	FALSE
1438646_x_at	9.00765	8.9097	8.49925	9.15357	8.64644	9.00989	8.98052	9.0829	8.98052	2510039O18Rik	0.77846	-0.0475156	FALSE
1451078_at	7.39294	7.16046	6.83857	7.1915	6.95544	7.28492	6.9673	7.43893	7.16808	2510039O18Rik	0.911562	-0.0170653	FALSE
1431679_at	4.31042	4.27864	4.55977	4.37991	4.41279	4.39505	4.65971	4.19583	4.38536	2510042H12Rik	0.784471	-0.0275622	FALSE
1430605_at	4.44382	4.45186	4.45186	4.56583	4.45186	4.37498	4.50131	4.47501	4.35965	2510046G10Rik	0.295584	0.0457794	FALSE
1440916_at	3.91834	4.10963	4.04418	4.07593	3.96035	3.96035	3.82001	3.96035	4.00445	2510049J12Rik	0.116723	0.0959219	FALSE
1429126_at	6.78794	6.71436	7.10626	6.79158	6.97463	7.04741	6.88813	6.66865	6.75567	2600001M11Rik///Nudt5	0.884587	-0.016865	FALSE
1429967_at	6.06066	6.06066	6.27417	6.00779	6.27565	6.06066	5.94502	5.85736	5.89185	2600002B07Rik	0.357153	0.0947136	FALSE
1432448_at	5.44239	5.44591	5.3811	5.52419	5.39232	5.45882	5.38389	5.44591	5.44591	2600006K01Rik	0.520489	0.023028	FALSE
1430946_at	4.1134	4.22324	4.175	3.97317	4.1134	4.03805	4.24223	4.09832	4.2963	2600014E21Rik	0.631267	-0.0364599	FALSE
1428552_at	9.0031	8.98479	8.7192	8.92485	8.58226	8.96868	9.01623	9.00589	8.96868	2610001J05Rik	0.997355	-0.00035995	FALSE
1448002_x_at	3.08303	3.08303	3.07919	3.08303	3.3603	3.17259	3.08303	3.02339	2.78968	2610001J05Rik	0.970078	-0.0037277	FALSE
1431003_a_at	8.38011	8.38011	8.29483	8.38011	8.34959	8.33168	8.38011	8.486	8.38011	2610002J02Rik	0.461013	-0.0267069	FALSE
1438154_x_at	7.01436	6.89393	6.7725	6.99531	6.77235	7.05688	7.05771	7.05771	7.04194	2610002J02Rik	0.355775	-0.0782897	FALSE
1456310_a_at	7.72045	7.63921	7.15534	7.72045	7.48842	7.87791	7.89045	7.9408	7.72045	2610002J02Rik	0.215423	-0.224745	FALSE
1428561_at	9.38916	9.23414	9.2264	9.42083	9.25834	9.47405	9.35761	9.35761	9.28257	2610002J23Rik	0.669708	-0.0284063	FALSE
1419690_at	6.83725	6.94626	6.86665	6.88522	6.6463	6.87885	6.94249	6.88302	6.96076	2610002M06Rik///Chmp1b	0.736928	0.0215614	FALSE
1453078_at	8.16855	8.14028	8.0924	8.23897	8.06675	8.23453	8.03845	8.32046	8.16855	2610002M06Rik///Chmp1b	0.928008	-0.0057007	FALSE
1429041_at	7.36937	7.36937	7.23897	7.28242	7.29275	7.70695	7.85909	7.19194	7.44783	2610005L07Rik	0.217845	-0.184683	FALSE
1452997_at	10.596	10.4857	10.5466	10.5669	10.5208	10.7354	10.8629	10.4978	10.6041	2610005L07Rik	0.246787	-0.0954144	FALSE
1429882_at	5.19094	5.02308	5.00701	5.02613	5.10784	4.34651	4.41366	5.34361	5.63423	2610005L07Rik	0.737213	0.0926161	FALSE
1440387_at	6.35861	6.40156	6.44254	6.40266	6.60738	6.35861	6.34193	6.1923	6.32433	2610005L07Rik	0.624978	0.0364326	FALSE
1457673_at	7.37894	6.90588	7.19765	7.40356	7.18491	7.24749	7.46296	7.70705	7.5454	2610005L07Rik	0.211362	-0.208056	FALSE
1453589_a_at	6.7043	6.68447	6.34814	6.71047	6.64465	6.50383	6.3687	6.88527	6.72027	2610005L07Rik///6820431F20Rik	0.922011	-0.0126985	FALSE
1436740_at	5.58629	5.49735	5.38858	5.47579	5.08688	5.53106	5.23159	5.49389	5.7145	2610005L07Rik///LOC101056086	0.554309	0.0754192	FALSE
1437717_x_at	6.02418	5.94514	5.7623	6.02418	5.53576	6.34023	5.96468	5.88949	6.06158	2610005L07Rik///LOC101056086	0.897724	-0.0193953	FALSE
1440184_at	3.35698	3.47538	3.35372	3.29374	3.24955	3.33483	3.27453	3.50425	3.59375	2610005L07Rik///LOC101056086	0.790795	-0.0214288	FALSE
1430361_at	4.11534	4.31504	4.30387	4.27864	4.27864	4.29409	4.27864	4.13558	4.34296	2610005M20Rik	0.833511	-0.0127593	FALSE
1453542_at	4.36509	4.55617	4.30752	4.31014	4.54647	4.20991	3.86853	4.30752	3.98059	2610007B07Rik	0.183602	0.202128	FALSE
1429281_at	6.88064	6.68304	6.76555	6.8455	6.63975	7.06146	6.94811	6.86246	6.89977	2610008E11Rik	0.318825	-0.0886287	FALSE
1453966_at	5.35643	5.48653	5.80263	5.39534	5.45016	5.39534	5.31418	5.33089	5.54331	2610008G14Rik	0.397996	0.103455	FALSE
1432890_at	3.73282	3.7285	3.45411	3.64388	3.65669	3.64388	3.60719	3.59175	3.55779	2610011E03Rik	0.699562	0.0283654	FALSE
1454404_at	4.49894	4.64328	4.7342	4.51284	4.4606	4.43147	4.34823	4.57717	4.45949	2610011E03Rik	0.0836532	0.141922	FALSE
1433051_at	4.42905	4.47374	4.67819	4.48007	4.59072	4.48007	4.46189	4.31553	4.48007	2610011I18Rik	0.509042	0.0496071	FALSE
1454453_at	5.40653	5.1662	5.28667	5.28667	5.47712	5.28667	5.26458	5.09892	5.43127	2610011I18Rik	0.77064	-0.0251932	FALSE
1432606_at	3.46562	3.37942	3.57841	3.46562	3.4687	3.46562	3.46562	3.27402	3.58768	2610012C04Rik	0.767357	0.0199394	FALSE
1432607_at	4.46728	4.551	4.46011	4.69208	4.44777	4.64515	4.69953	4.53351	4.551	2610012C04Rik	0.653999	-0.0327736	FALSE
1427497_at	4.80604	4.62596	5.15745	4.93587	4.77218	4.80604	4.99703	4.80604	4.74808	2610015P09Rik	0.668991	0.0554551	FALSE
1441044_at	3.09405	3.32588	2.95081	3.09908	2.82978	3.18659	2.77706	3.09405	3.14706	2610015P09Rik	0.367998	0.110548	FALSE
1453971_at	4.18085	4.13539	4.13539	4.03021	4.51959	4.29446	4.23273	3.9636	4.34151	2610015P09Rik	0.178977	-0.149919	FALSE
1435678_at	10.2029	10.1953	10.1692	10.2394	10.2771	10.2802	10.1132	10.3143	10.275	2610017I09Rik	0.243633	-0.0502443	FALSE
1419032_at	4.70542	4.70542	4.72728	4.67222	4.70542	4.59922	4.95232	4.70542	4.65786	2610018G03Rik	0.743099	-0.0214632	FALSE
1419033_at	6.2942	6.29625	5.85136	6.21729	5.9034	6.57713	7.16384	6.28859	6.28859	2610018G03Rik	0.280002	-0.279531	FALSE
1419798_at	3.5075	3.4253	3.35056	3.5075	3.19666	3.88803	3.9633	3.51181	3.42444	2610019E17Rik	0.367538	-0.149132	FALSE
1428357_at	6.828	6.88261	6.72389	6.78877	6.79339	6.94227	6.88261	6.98998	6.88261	2610019F03Rik	0.091074	-0.0923553	FALSE
1429202_at	6.51224	6.60291	6.51185	6.49461	6.41938	6.85956	6.85432	6.44802	6.29174	2610019N06Rik	0.731462	-0.044202	FALSE
1430618_at	4.17191	4.02679	3.75961	4.17191	4.36143	4.15207	4.42721	4.17191	4.13042	2610020C07Rik	0.115823	-0.216057	FALSE
1456666_at	5.36234	5.44915	5.47038	5.56973	5.18543	5.52588	5.57524	5.43045	5.34596	2610020C07Rik	0.557064	0.0503117	FALSE
1420101_at	2.86687	2.92634	2.76241	2.88001	2.99164	2.82623	2.94959	2.88832	2.97175	2610020H08Rik	0.193965	-0.066597	FALSE
1430214_a_at	6.17569	6.26183	6.22429	6.17812	6.17569	6.2615	6.0461	6.13775	6.05578	2610020H08Rik	0.148783	0.0746172	FALSE
1430215_at	3.81656	3.78564	3.42444	3.78564	3.84092	3.78564	3.78455	3.95085	3.77842	2610020H08Rik	0.27857	-0.125004	FALSE
1434327_at	4.07517	4.15057	3.97292	3.91575	4.15957	3.89853	4.04053	3.94555	3.97292	2610020H08Rik	0.727652	0.0251814	FALSE
1453627_at	2.90864	2.95935	3.02074	2.84006	3.16899	2.97863	3.04037	2.85322	2.89119	2610020P09Rik	0.452214	-0.0542839	FALSE
1435891_x_at	5.46226	5.34547	5.04764	5.50286	4.96966	5.35197	5.4486	5.48708	5.27126	2610021A01Rik	0.813826	0.0338435	FALSE
1438786_a_at	5.82787	5.51942	5.25077	5.84087	5.05089	5.74085	5.64779	5.84504	5.61938	2610021A01Rik	0.887636	0.0289444	FALSE
1433355_at	3.14352	3.25005	3.0584	2.97364	3.14831	3.0584	3.0584	3.0584	3.02765	2610021J01Rik	0.596272	0.0361695	FALSE
1433356_at	3.25991	3.22991	3.31702	3.25991	3.31702	3.30161	3.22305	3.13897	3.29472	2610021J01Rik	0.769538	0.011612	FALSE
1432961_at	2.93472	3.00295	3.08647	2.79916	3.061	2.93472	2.93472	2.8932	3.04002	2610024D14Rik	0.816847	-0.0169084	FALSE
1432962_at	3.12255	3.11075	2.93472	3.11075	3.32581	3.35413	3.11075	2.96169	3.11075	2610024D14Rik	0.275875	-0.102936	FALSE
1454178_at	5.27217	5.45561	5.27217	5.13966	5.27217	5.51554	5.05002	5.35737	5.24845	2610027F03Rik	0.970633	-0.00380834	FALSE
1442445_at	3.64388	3.69679	3.59003	3.85086	3.69679	3.69679	3.69679	3.72499	3.67238	2610027H17Rik	0.97198	-0.00215974	FALSE
1444060_at	3.61599	3.89231	3.5795	3.73695	3.50762	3.56705	3.33196	3.5116	3.89716	2610027K06Rik	0.25871	0.14311	FALSE
1431551_at	4.35598	4.55874	4.91909	4.35633	4.70093	4.43058	4.43058	4.43058	4.38625	2610028D06Rik	0.644776	0.0717563	FALSE
1456708_at	3.52194	3.41234	3.2708	3.53391	3.31725	3.36171	3.16592	3.42444	3.59672	2610028E06Rik	0.529931	0.0615407	FALSE
1453919_at	5.01074	4.9191	5.0396	5.12901	5.03815	5.16194	4.89097	5.02123	4.99996	2610028H24Rik	0.972836	0.00216125	FALSE
1460474_at	3.66575	4.13042	3.74602	3.83328	3.84807	3.74602	3.51641	3.74602	3.93011	2610028L16Rik	0.509881	0.0865416	FALSE
1430264_at	4.34871	4.34871	4.37796	4.24559	4.3602	4.35275	4.34871	4.34871	4.11938	2610030P05Rik	0.673163	0.024292	FALSE
1428450_at	5.97687	5.99892	5.83788	6.06951	5.99283	6.00947	6.23989	5.99283	5.99283	2610034B18Rik	0.313315	-0.0747763	FALSE
1460483_at	4.78181	4.64115	4.43966	4.4606	4.24295	4.57391	4.59944	4.21045	4.57391	2610034E01Rik	0.276135	0.14067	FALSE
1425408_a_at	4.97672	5.0332	4.86134	5.07898	4.62279	4.70543	5.22169	4.88897	4.70977	2610034M16Rik	0.231117	0.157831	FALSE
1447695_at	4.16867	4.21043	4.35954	4.13306	4.30448	4.40423	4.37044	4.08607	4.21043	2610035D17Rik	0.477272	-0.0572025	FALSE
1453261_at	7.20146	7.33729	7.05764	7.26031	7.02589	7.06548	7.19934	7.20146	7.20865	2610035D17Rik	0.340765	0.0740105	FALSE
1430350_at	3.45687	3.34467	3.65133	3.42262	3.70906	3.77312	3.88956	3.54654	3.54081	2610035F20Rik	0.049068	-0.222947	FALSE
1453519_at	5.47733	5.39534	5.32102	5.53004	5.39534	5.09118	5.09318	5.62624	5.51428	2610037D02Rik	0.494059	0.0868868	FALSE
1459189_at	3.81715	3.81715	3.7381	3.95247	3.87737	3.78398	3.90849	3.78853	3.66714	2610037D02Rik	0.683598	0.0261173	FALSE
1431262_at	5.88838	5.91254	6.11147	5.82514	5.73528	5.71129	5.77398	5.8167	5.8167	2610042L04Rik///4930555G01Rik///D830030K20Rik///Gm10406///Gm16434///Gm21560///Gm2888///Gm3002///Gm3099///Gm3173///Gm3252///Gm3264///Gm3269///Gm3317///Gm3476///Gm3594///Gm3636///Gm3642///Gm3667///Gm3696///Gm3739///Gm5796///Gm6676///Gm9602///LOC101056664	0.0714751	0.163592	FALSE
1428693_at	4.83066	4.98209	4.44834	5.188	4.27827	5.0933	5.46681	4.86219	5.06305	2610044O15Rik8	0.72795	-0.0904516	FALSE
1452876_x_at	5.31589	4.97215	4.70665	4.98445	4.35792	5.17316	5.30521	4.96037	4.8633	2610044O15Rik8	0.768848	0.0627919	FALSE
1455460_at	8.03041	7.97762	7.5898	8.10455	7.7256	8.43073	8.75879	8.14873	7.94416	2610100L16Rik	0.242913	-0.276007	FALSE
1432773_at	3.87169	3.89672	3.89672	3.89672	3.94555	3.89672	3.86138	3.88956	4.00395	2610105M22Rik	0.319152	-0.028969	FALSE
1432774_at	4.30752	4.17114	4.33343	4.26179	4.57491	4.30752	4.50587	4.30752	4.12592	2610105M22Rik	0.319106	-0.0958774	FALSE
1420267_at	2.90919	3.08369	3.17448	3.08369	3.65488	3.24302	3.19118	2.83031	3.04617	2610201A13Rik	0.413139	-0.130349	FALSE
1420268_x_at	3.32618	3.51792	3.51792	3.45944	3.81189	3.35165	3.92716	3.23697	3.67924	2610201A13Rik	0.346002	-0.146018	FALSE
1420269_at	4.48681	4.81665	4.65389	4.71346	4.54142	4.51944	4.69953	4.68567	4.85541	2610201A13Rik	0.938277	0.00740884	FALSE
1439516_at	5.59009	5.81505	5.59009	5.67271	5.59009	5.43619	5.48072	5.5198	5.67374	2610201A13Rik	0.108651	0.126881	FALSE
1457593_at	4.95532	4.95532	5.17842	4.89556	4.99033	4.90879	4.84245	4.95532	4.95532	2610202C22Rik	0.384647	0.0657123	FALSE
1455160_at	8.22774	8.10228	7.72173	8.05089	7.75305	8.10731	8.3364	8.30151	8.12443	2610203C20Rik	0.530377	-0.0988821	FALSE
1453958_at	4.3665	4.42204	4.33488	4.40928	4.38876	4.76971	4.48947	4.18049	4.40928	2610203C22Rik	0.542106	-0.0643729	FALSE
1453431_at	5.48708	5.30919	5.58961	5.48708	5.46246	5.32012	5.27129	5.48708	5.72654	2610206C17Rik	0.885545	0.0147405	FALSE
1430923_at	3.20693	3.0794	3.20693	3.20693	3.23344	3.20693	3.44222	3.20693	3.20693	2610300M13Rik	0.177973	-0.0842436	FALSE
1429451_at	8.62533	8.49609	8.43123	8.59883	8.35941	8.62294	8.63253	8.49609	8.51516	2610301B20Rik	0.856115	0.0126427	FALSE
1443280_at	2.86891	2.99006	3.13621	3.06722	2.99006	3.0992	2.97364	3.10327	2.9395	2610301B20Rik	0.936892	-0.00553346	FALSE
1426012_a_at	8.41763	8.52626	8.30593	8.45614	8.43485	8.42663	8.42663	8.39715	8.42663	2610301G19Rik	0.934938	0.0041106	FALSE
1432599_at	3.3887	3.33424	3.30959	3.56029	3.50489	3.67295	3.41955	3.42272	3.42076	2610301H18Rik	0.27108	-0.0899669	FALSE
1431674_at	4.64879	4.60405	4.66686	4.64687	4.60405	4.64954	4.58956	4.57748	4.52211	2610303G11Rik	0.0700838	0.0530941	FALSE
1428604_at	3.28513	3.3863	3.32163	3.16719	3.27771	3.17745	3.20137	3.28917	3.28513	2610305D13Rik///LOC101056584	0.438007	0.0438953	FALSE
1452988_at	7.30671	7.20229	7.36318	7.37651	7.37416	7.32546	7.45838	7.33869	7.31108	2610306M01Rik	0.343422	-0.0493796	FALSE
1430083_at	4.175	3.97964	4.29517	3.97335	4.62581	4.67882	4.175	4.12414	4.175	2610307P16Rik	0.131273	-0.249963	FALSE
1433221_at	6.25961	6.2686	6.26676	6.25961	6.31499	6.11464	6.26842	6.19277	6.27121	2610311E24Rik	0.427905	0.0312381	FALSE
1433222_at	4.69501	4.74642	5.40717	4.7478	5.0548	4.92266	5.08906	4.86351	4.82814	2610311E24Rik	0.783691	-0.0525352	FALSE
1430876_at	3.53384	3.53947	3.46562	3.40598	3.18305	3.46562	3.08228	3.46562	3.51324	2610312I10Rik	0.181098	0.144263	FALSE
1457643_x_at	7.14067	6.9116	7.1694	7.19018	7.12984	7.09833	7.31813	7.07023	7.14067	2610316D01Rik	0.558426	-0.0484814	FALSE
1458702_at	6.6281	6.65269	6.57592	6.67983	6.83262	6.80562	6.96691	6.77508	6.62069	2610316D01Rik	0.0374576	-0.16605	FALSE
1430011_at	3.16803	2.90255	3.0371	3.0992	3.2592	3.38516	3.05744	3.08118	3.09537	2610317O13Rik	0.187448	-0.123951	FALSE
1429268_at	4.65221	4.66046	4.7488	4.80604	4.76855	4.80243	4.78669	4.7488	4.80036	2610318N02Rik	0.178335	-0.0644876	FALSE
1438429_at	7.77517	7.71151	7.76474	7.66241	7.85121	7.71141	7.87332	7.77517	7.87627	2610319H10Rik	0.0689389	-0.0890169	FALSE
1426820_at	9.75174	9.75047	9.76718	9.67766	9.74044	9.60312	9.56976	9.78288	9.79613	2610507B11Rik	0.484802	0.0382989	FALSE
1455905_at	4.66609	5.14113	4.96582	4.89407	5.06061	4.18458	3.99739	4.69474	4.92743	2610507B11Rik	0.188084	0.343828	FALSE
1431141_at	5.57621	5.62262	5.62262	5.62262	5.69913	5.62262	5.51876	5.66466	5.62262	2610507I01Rik	0.67248	-0.014538	FALSE
1453749_at	6.99825	7.17192	7.18821	7.1399	7.15897	7.27501	7.23642	7.14412	7.27501	2610507I01Rik	0.126469	-0.0933349	FALSE
1429244_at	8.21252	8.16933	8.26361	8.14891	8.17053	8.65989	8.71888	8.18613	8.09951	2610524H06Rik	0.276511	-0.168396	FALSE
1435639_at	4.68442	4.54225	4.70866	4.63389	4.68331	4.60072	4.60072	4.54415	4.57852	2610528A11Rik	0.388227	0.0408196	FALSE
1450947_at	4.15407	4.27917	4.17863	4.16217	4.16217	4.06817	4.16217	4.14271	4.23041	2610528J11Rik	0.336111	0.0403829	FALSE
1444776_at	3.89672	3.5075	4.19895	3.73773	3.93838	4.24965	3.83061	3.82907	3.89672	2700005E23Rik	0.523056	-0.113662	FALSE
1433212_at	3.2169	3.19748	3.33036	3.2169	3.1635	3.43957	3.26946	3.2169	3.16899	2700008E08Rik	0.854665	-0.0112765	FALSE
1433213_at	3.12292	3.12292	3.22411	3.02792	3.12292	3.13965	3.22412	2.97813	3.04727	2700008E08Rik	0.715037	0.0220491	FALSE
1433214_x_at	4.59234	4.63335	4.8935	4.69924	4.86285	4.60018	4.63335	4.55983	4.63335	2700008E08Rik	0.602915	0.0466961	FALSE
1453328_at	4.50694	4.45186	4.45843	4.42336	4.68336	4.7135	4.42888	4.31064	4.48567	2700008G24Rik///Xkr6	0.455207	-0.0642601	FALSE
1445170_at	4.25667	4.1085	4.84602	4.1588	5.07887	4.36687	4.74782	4.10459	4.19036	2700012I20Rik	0.554301	-0.155207	FALSE
1453603_at	4.31154	4.4387	4.24408	4.24408	4.28082	3.95416	4.07995	4.175	4.37423	2700022O18Rik	0.163073	0.13677	FALSE
1430823_at	4.53886	4.36043	4.13214	4.22321	4.27864	4.30086	4.06393	4.21586	4.00098	2700029L08Rik	0.236902	0.141605	FALSE
1452877_at	9.79738	9.79738	9.64554	9.7468	9.67721	9.89669	10.0669	9.81263	9.87187	2700029M09Rik	0.153325	-0.118294	FALSE
1453745_at	5.67263	5.60805	5.9861	5.59089	5.7285	5.7285	5.7893	5.67263	5.72721	2700038G22Rik	0.884211	-0.0148111	FALSE
1430118_at	4.30357	4.29636	4.25667	4.14261	4.31081	4.33272	4.67697	4.16347	4.30357	2700046A07Rik	0.295519	-0.107705	FALSE
1453645_at	5.2701	5.18166	5.537	5.31436	5.34782	5.57142	5.9658	5.15415	5.26231	2700046A07Rik	0.43977	-0.134517	FALSE
1431163_at	6.93406	6.93221	6.93406	6.83276	7.08801	6.93406	7.10276	6.82101	6.80457	2700046G09Rik	0.565848	-0.0418125	FALSE
1429595_at	7.34779	7.31404	7.16583	7.25375	7.17116	7.04722	7.32423	7.25375	7.39758	2700049A03Rik	0.67829	0.0315643	FALSE
1437248_at	3.38276	3.77403	3.3847	3.46562	3.3285	3.22963	3.35244	3.37191	3.37942	2700049A03Rik	0.164384	0.169397	FALSE
1451391_at	7.50738	7.42964	7.38426	7.49874	7.38252	7.69648	7.62748	7.56184	7.578	2700050L05Rik	0.104211	-0.114256	FALSE
1442142_at	4.25059	4.25059	4.21417	4.33187	4.13716	4.29131	4.13995	4.19335	4.33763	2700050L05Rik	0.410223	0.0419291	FALSE
1443918_at	6.41792	6.22707	6.34685	6.34685	6.34685	6.39275	6.44967	6.28859	6.34685	2700050L05Rik	0.552225	-0.0302679	FALSE
1431223_at	4.41366	4.48419	4.41366	4.41067	4.42539	4.42539	4.62348	4.50888	4.46712	2700054A10Rik///Tcte2	0.198485	-0.0595045	FALSE
1433312_at	3.89476	3.8116	3.69144	3.8316	3.84574	3.8116	3.77546	3.86309	3.8116	2700057C20Rik	0.77059	-0.014146	FALSE
1454556_at	3.42795	3.62627	3.7326	3.51152	3.586	3.23485	3.586	3.58142	3.4576	2700057C20Rik	0.400093	0.0854123	FALSE
1435413_x_at	8.83378	8.74179	8.82956	8.71964	8.84688	9.08796	9.14135	8.86292	8.73809	2700060E02Rik	0.118009	-0.154251	FALSE
1437450_x_at	9.60649	9.51671	9.45526	9.58232	9.49111	9.81663	9.7596	9.65851	9.54056	2700060E02Rik	0.160938	-0.113089	FALSE
1448238_at	9.95444	9.88505	9.97945	9.85273	10.0082	10.1448	10.1264	10.0357	9.96582	2700060E02Rik	0.0185647	-0.13826	FALSE
1450425_a_at	7.48459	7.34614	7.78806	7.33283	7.52233	7.587	7.73098	7.42396	7.25269	2700062C07Rik///Gm9182	0.910902	-0.0154885	FALSE
1431906_at	3.74933	3.74901	3.92593	3.96727	3.83407	3.65198	3.89844	4.02583	3.8588	2700068H02Rik	0.945281	-0.00593473	FALSE
1442631_at	3.18379	3.04867	3.12723	2.94313	3.1316	3.12723	3.10984	3.12723	3.04869	2700070H01Rik///Defb42	0.578701	-0.0332097	FALSE
1433077_at	4.01416	4.13995	4.144	4.31461	4.10851	4.20693	4.25468	4.01179	4.13995	2700078F05Rik	0.910074	0.00880924	FALSE
1454464_at	3.21042	3.30478	3.51749	3.27159	3.29683	3.25125	3.12126	3.25125	3.25125	2700078F05Rik	0.274778	0.0917018	FALSE
1436362_x_at	7.59723	7.41475	7.67119	7.38158	7.63029	7.40325	7.68119	7.87237	7.43512	2700079J08Rik	0.452227	-0.088257	FALSE
1432837_at	6.01172	5.86375	5.89319	5.86375	5.86375	5.75901	5.63421	5.86375	5.92557	2700080J24Rik	0.158268	0.0988456	FALSE
1454377_at	4.91199	5.1586	5.26432	5.18169	5.26513	4.88784	4.90335	4.96104	5.09892	2700080J24Rik	0.343494	0.105895	FALSE
1441142_at	4.99011	4.97805	4.96565	4.9625	4.92319	5.22891	4.90384	5.10501	4.96565	2700081L22Rik	0.455354	-0.0512426	FALSE
1437291_at	7.94937	7.81984	8.19422	7.87414	7.9585	7.94556	7.9585	8.03197	7.92269	2700081O15Rik	0.964584	-0.00405198	FALSE
1453208_at	9.5481	9.52265	9.36612	9.60801	9.43848	9.34591	9.22918	9.69839	9.57068	2700089E24Rik	0.592724	0.0546925	FALSE
1460464_at	7.7948	7.63886	7.44942	7.74738	7.6281	7.10762	7.0548	7.71534	7.62105	2700089E24Rik	0.199643	0.232231	FALSE
1435523_s_at	6.81457	6.42306	5.89888	6.66491	6.10769	6.04552	5.99202	6.6364	6.6654	2700089E24Rik	0.543807	0.160949	FALSE
1446155_at	4.17522	3.94321	3.81186	4.02334	3.70252	3.97495	3.97495	4.13995	3.97495	2700089E24Rik	0.746284	0.034942	FALSE
1431912_at	5.76815	5.68977	6.07769	5.76815	5.72476	5.85046	5.80322	5.61622	5.55315	2700089I24Rik	0.304118	0.116377	FALSE
1436349_at	9.33289	9.32394	9.30838	9.30442	9.32656	9.44527	9.42018	9.32781	9.18414	2700094K13Rik	0.639591	-0.0233843	FALSE
1428810_at	7.80612	7.5642	7.74384	7.75766	7.69789	8.13844	8.13645	7.77151	7.77771	2700097O09Rik	0.139965	-0.186444	FALSE
1427141_at	3.0374	3.14717	2.80611	3.05028	2.91378	3.12112	2.80514	3.09274	2.99174	2700099C18Rik	0.793699	0.0253357	FALSE
1445682_at	3.56603	3.35698	3.39313	3.5589	3.37942	3.37942	3.37942	3.37942	3.2092	2700099C18Rik	0.111187	0.123382	FALSE
1436322_a_at	7.82339	7.80081	7.82974	7.82128	7.707	7.96356	8.39304	7.82339	7.78207	2810001A02Rik	0.400074	-0.115005	FALSE
1436323_at	8.1416	8.22809	8.26924	8.06555	8.29948	8.47557	8.78655	8.26084	8.23517	2810001A02Rik	0.0857599	-0.235403	FALSE
1455170_at	7.12002	7.36123	6.83467	7.23684	6.8504	7.365	7.56786	7.31504	7.26596	2810001G20Rik	0.435275	-0.13466	FALSE
1452312_at	5.21446	5.37727	5.01537	5.44776	4.87233	5.21825	5.21825	5.40384	5.14437	2810002D19Rik	0.499197	0.0923118	FALSE
1441471_at	4.31392	4.16347	4.61112	4.37636	4.22621	4.64633	4.13484	4.35965	4.41035	2810002D19Rik	0.93543	0.0107407	FALSE
1453534_at	4.47084	4.37955	4.47084	4.47084	4.3123	4.4099	4.62724	4.31963	4.41543	2810004I08Rik	0.632385	0.0311164	FALSE
1448947_at	7.34012	7.31039	7.1184	7.31281	7.08155	7.3799	7.19808	7.32516	7.31281	2810004N23Rik	0.886722	0.010928	FALSE
1434870_at	7.34028	7.33455	7.37217	7.3599	7.25388	7.69991	7.62817	7.3803	7.37217	2810004N23Rik	0.244419	-0.115158	FALSE
1458837_at	4.27905	4.15724	4.23041	4.25267	4.33252	4.25267	4.27905	4.41338	4.381	2810006K23Rik	0.0378468	-0.101881	FALSE
1428981_at	4.0353	4.16798	4.0353	3.93807	3.91249	4.29195	4.25657	4.13048	3.85826	2810007J24Rik	0.663215	-0.0457848	FALSE
1430951_at	5.37349	5.48501	5.61533	5.30079	5.48501	5.36297	5.36014	5.5379	5.53651	2810011L19Rik	0.877806	-0.0128516	FALSE
1441087_at	7.45535	7.55506	7.37722	7.45535	7.41606	7.45535	7.13543	7.55929	7.45535	2810011L19Rik	0.507967	0.0564477	FALSE
1429766_at	6.00246	6.15426	6.19945	6.16235	6.22683	6.16235	6.14985	6.17347	6.16235	2810013P06Rik	0.382058	-0.0453415	FALSE
1429767_at	6.90702	6.70846	6.61936	7.03773	6.76749	6.87883	7.07625	7.01436	6.90626	2810013P06Rik	0.358276	-0.110497	FALSE
1430689_at	3.78771	3.75878	4.13296	3.95697	4.00138	4.02083	3.87885	3.5709	3.87002	2810019C22Rik	0.740981	0.0407075	FALSE
1453747_at	5.64154	5.8055	5.59438	5.60311	5.60472	5.78244	5.74141	5.57893	5.53181	2810021J22Rik	0.853175	0.0132716	FALSE
1428452_at	7.78538	8.00112	7.81487	7.83317	7.88462	7.83317	7.83317	7.86005	7.78826	2810025M15Rik	0.733425	0.0187825	FALSE
1428686_at	6.52302	6.76165	6.62799	6.63884	6.63485	6.9445	7.29835	6.50586	6.60522	2810029C07Rik	0.345264	-0.159883	FALSE
1453262_at	5.19205	5.34427	4.96979	5.34206	5.19205	4.70561	4.68444	5.19205	5.13045	2810032G03Rik	0.16017	0.231126	FALSE
1428866_at	9.19845	9.10569	9.02256	9.20636	9.06364	9.14977	9.33717	9.23009	9.23169	2810037O22Rik	0.308937	-0.0692062	FALSE
1453672_at	4.84316	5.02127	5.1278	4.75202	5.24249	5.02127	5.02127	5.06878	4.57082	2810038L03Rik	0.737373	-0.0488664	FALSE
1453248_at	5.53344	5.79402	5.65604	5.67396	5.46106	5.60097	5.57639	5.69776	5.62856	2810039B14Rik	0.321487	0.0714177	FALSE
1458183_at	4.02714	3.99129	3.99201	4.04174	4.39126	4.04174	3.99175	4.08607	4.05291	2810039B14Rik	0.236428	-0.0996999	FALSE
1430749_at	2.70638	2.74254	2.7599	2.82434	2.7599	2.7599	2.80194	2.77706	2.71477	2810040C05Rik	0.882781	-0.00442385	FALSE
1430195_at	3.75134	3.40931	3.37738	3.53696	3.35869	3.57335	3.43331	3.51479	3.43331	2810043O03Rik	0.576546	0.0560547	FALSE
1453242_x_at	4.10884	4.13623	3.98414	4.023	4.10679	3.88956	3.83498	3.9201	4.023	2810047C21Rik1	0.117694	0.10817	FALSE
1431364_a_at	6.37751	6.08845	6.00873	6.49763	6.17347	6.12842	6.07154	6.16903	6.31328	2810047C21Rik1///Gm3912	0.591679	0.071932	FALSE
1453241_a_at	3.70185	3.46562	3.39085	3.5176	3.17448	3.47975	3.28513	3.58143	3.58081	2810047C21Rik1///Gm3912	0.380162	0.0986589	FALSE
1430806_at	3.00827	2.8098	2.91033	2.90026	2.90026	3.00442	2.76176	2.68148	2.90026	2810047F03Rik	0.43921	0.0575291	FALSE
1432700_at	2.92187	3.04348	3.08104	3.24687	3.06783	2.75486	3.00881	3.02538	3.05274	2810047J09Rik	0.338883	0.0913923	FALSE
1460525_at	3.11882	3.09409	3.11882	3.11882	3.01052	3.06731	3.27365	3.13922	3.0868	2810047J09Rik	0.95221	-0.00286357	FALSE
1431614_at	6.20909	5.91273	5.68187	5.95552	5.59441	6.62435	7.13677	5.95112	6.01908	2810049E08Rik	0.317534	-0.325341	FALSE
1431424_at	4.52469	4.37123	4.43875	4.45186	4.48917	4.54683	4.47302	4.45186	4.29022	2810055G20Rik	0.948225	-0.00358842	FALSE
1445363_at	3.60053	3.69809	3.74819	3.85598	3.95282	3.60696	3.78184	3.50591	3.74819	2810055G20Rik	0.946047	0.00655099	FALSE
1426365_at	9.15497	9.01911	8.97249	9.03071	8.85992	9.3776	9.69071	9.153	9.10586	2810403A07Rik	0.245962	-0.193099	FALSE
1430955_at	4.30752	4.25029	4.16526	4.12369	4.16526	4.34251	4.16526	4.02945	4.10099	2810403A07Rik	0.467741	0.0509958	FALSE
1440854_at	5.03014	4.6578	4.60107	5.01347	5.00115	5.14242	5.28044	5.03014	5.01935	2810403A07Rik	0.0942262	-0.269082	FALSE
1432658_at	2.72833	2.96884	2.79017	2.79017	2.88375	2.79017	3.04264	2.76799	2.78644	2810403D21Rik	0.647977	-0.0348198	FALSE
1444678_at	3.20162	3.222	3.03777	3.07581	3.08071	3.12723	3.31372	3.15377	3.15377	2810403D21Rik	0.61793	-0.0315384	FALSE
1444703_at	4.04011	3.84765	4.03355	3.94562	4.03015	4.06053	4.43143	3.98138	3.93657	2810403D21Rik	0.268965	-0.121276	FALSE
1454318_at	3.01316	2.79226	2.90842	3.11897	2.79226	3.16452	2.95803	2.95803	2.89292	2810403D21Rik	0.958224	0.0050542	FALSE
1432701_at	3.68168	3.85151	3.84807	3.85704	3.82276	3.89099	3.82018	3.53247	3.99367	2810403G07Rik	0.978713	-0.00243906	FALSE
1432702_at	5.95934	6.22148	6.08701	6.05725	6.22861	6.11702	6.11702	6.15709	6.168	2810403G07Rik	0.260194	-0.0762786	FALSE
1431720_at	3.54683	3.92854	3.85999	3.66842	3.65439	3.54478	4.00477	3.55967	3.65439	2810404F17Rik	0.595693	0.067343	FALSE
1432923_at	4.52193	4.92591	5.0937	4.71472	4.87713	4.72614	4.90688	4.85318	5.00699	2810404I24Rik	0.675263	-0.0599971	FALSE
1432924_at	4.28572	4.15055	4.49108	4.2235	4.73485	4.54474	4.31249	4.31249	4.15066	2810404I24Rik	0.361028	-0.123334	FALSE
1453940_at	3.76737	3.98527	3.71645	3.8314	4.08884	3.75309	3.99728	3.86771	4.07573	2810404M03Rik	0.173944	-0.131403	FALSE
1444543_at	6.33002	6.28448	6.31759	6.2107	6.16919	6.255	6.66047	6.33002	6.3748	2810405F15Rik	0.448392	-0.0721978	FALSE
1460457_at	5.06365	5.00173	5.12221	5.10214	4.87764	5.18048	5.61622	5.12221	5.03387	2810405F17Rik	0.496606	-0.0936526	FALSE
1452167_at	10.8725	10.8887	10.7153	10.8498	10.7746	11.0183	11.0378	10.9268	10.8725	2810407C02Rik	0.174752	-0.0944321	FALSE
1430988_at	2.99972	2.93472	2.99541	3.05831	2.81349	2.86029	3.07345	2.91715	2.99053	2810407C02Rik	0.256628	0.0660574	FALSE
1453726_s_at	9.96137	10.1474	9.69437	9.90202	9.71434	10.0349	9.96137	10.0061	9.9257	2810407C02Rik	0.984719	-0.00219587	FALSE
1453778_at	3.57551	3.57551	3.57906	3.55151	3.65241	3.6265	3.41019	3.40042	3.37386	2810407C02Rik	0.268159	0.0777177	FALSE
1430178_at	5.11347	5.0858	5.01794	5.0858	5.0858	5.09309	5.0858	5.04561	5.07918	2810408A11Rik	0.927131	-0.00214106	FALSE
1453293_a_at	4.7429	4.02999	4.37662	4.38343	4.46014	4.2235	4.46731	4.3073	4.17107	2810408A11Rik	0.734051	0.0573714	FALSE
1459803_x_at	2.76047	2.65524	2.83433	2.80514	2.85247	2.89183	3.04997	2.80514	2.75223	2810408A11Rik	0.14071	-0.106531	FALSE
1422172_x_at	2.99502	2.99502	2.99502	3.1818	3.00786	3.2019	2.94925	2.96884	2.94279	2810408B13Rik	0.69377	0.0275851	FALSE
1437549_at	5.07542	4.87144	4.79213	4.97965	4.98711	4.99805	5.02415	4.98711	4.94892	2810408I11Rik	0.411489	-0.0594119	FALSE
1452931_at	7.21785	7.0276	6.98062	7.08252	6.84762	6.97387	6.90313	7.08558	7.0302	2810408M09Rik	0.150866	0.109063	FALSE
1419682_a_at	7.04133	6.96269	6.99235	7.01508	6.87961	6.93115	6.69971	6.93392	6.96269	2810408M09Rik///Trp53rk	0.0606947	0.121444	FALSE
1429510_at	6.96295	6.96295	6.94358	7.02136	7.02136	7.08911	7.53184	6.94837	7.02136	2810410L24Rik	0.227763	-0.149697	FALSE
1438972_x_at	7.76622	7.83251	7.48708	7.90547	7.40989	8.31713	8.58184	7.74416	7.80824	2810410L24Rik	0.369803	-0.224431	FALSE
1432908_at	3.21843	3.2169	3.2169	3.00958	3.51801	3.2169	3.37949	3.329	3.09322	2810410P21Rik	0.15589	-0.141871	FALSE
1454412_at	5.00003	4.94274	4.94274	4.98209	5.11392	4.85589	4.82042	4.94274	4.85087	2810410P21Rik	0.409425	0.0501314	FALSE
1433348_at	2.97979	3.08689	3.27348	2.97979	3.10377	3.06498	2.97979	2.93135	2.97979	2810414N06Rik	0.419034	0.068049	FALSE
1454572_at	4.3863	4.56149	4.35687	4.67523	4.47334	4.56149	4.60428	4.68863	4.62226	2810414N06Rik	0.312429	-0.0950303	FALSE
1433265_at	3.68142	3.82039	3.92277	3.90141	4.01179	3.74268	3.83813	3.7627	3.76071	2810416A17Rik	0.914113	0.00829398	FALSE
1433266_at	4.3698	4.07713	4.62242	4.27864	3.96223	4.27864	4.19895	4.26456	4.27864	2810416A17Rik	0.326753	0.140395	FALSE
1431220_at	4.35775	4.5508	4.47037	4.5508	4.59902	4.77421	4.93715	4.54398	4.5508	2810416G20Rik///LOC101056638	0.0650807	-0.198601	FALSE
1435171_at	6.62769	6.77605	6.71762	6.96133	6.75062	6.96004	7.02629	6.67134	6.71188	2810416G20Rik///LOC101056638	0.610512	-0.0533604	FALSE
1419152_at	3.56596	3.28904	3.49067	3.08971	3.28904	3.14805	3.45434	3.19382	3.21811	2810417H13Rik	0.453585	0.098171	FALSE
1419153_at	5.96565	5.79772	6.15639	5.69208	5.43537	6.02418	5.65869	5.79772	5.79772	2810417H13Rik	0.291951	0.160227	FALSE
1431273_at	3.50269	3.5116	3.63294	3.5116	3.55016	3.5116	3.5116	3.5116	3.42966	2810417H13Rik	0.362418	0.0367812	FALSE
1433243_at	3.70907	3.56359	3.51999	3.52021	3.56827	3.19748	3.54793	3.50684	3.65712	2810421E14Rik	0.394493	0.0826886	FALSE
1454521_at	4.32224	4.56752	4.48287	4.34181	4.41959	4.16627	4.32224	4.20212	4.25574	2810421E14Rik	0.0798232	0.155416	FALSE
1437576_at	4.85811	4.98142	5.38496	5.05208	5.22301	5.19147	5.40166	5.05656	5.09967	2810427A07Rik	0.374143	-0.125334	FALSE
1418702_a_at	8.52684	8.47713	8.55713	8.50601	8.64794	8.65161	8.67027	8.57351	8.50582	2810428I15Rik	0.0378795	-0.0930538	FALSE
1431271_at	4.15209	4.08043	4.00264	4.0353	4.0353	4.09358	4.0353	4.0353	3.86107	2810428J06Rik	0.312556	0.0555025	FALSE
1454147_at	3.10107	3.13832	3.70516	3.09749	3.21136	3.16462	3.12696	3.04145	3.16462	2810429I04Rik	0.486083	0.118707	FALSE
1431796_at	3.62243	3.40231	3.51523	3.53724	3.39671	3.70775	3.71323	3.53724	3.53724	2810430I11Rik	0.456568	-0.059129	FALSE
1445896_at	3.22457	3.17374	3.08655	2.94042	3.09499	2.96812	2.96167	3.05338	2.96812	2810433D01Rik	0.22383	0.0970618	FALSE
1439112_at	3.11015	2.92669	2.89178	2.88397	3.02794	2.86046	2.94586	2.9224	2.81734	2810442I21Rik	0.574676	0.0383451	FALSE
1440541_at	3.30699	3.45849	3.37343	3.30699	3.30699	3.25357	3.38938	3.30699	3.25357	2810442I21Rik	0.226422	0.0593737	FALSE
1419876_at	6.93798	6.69434	6.97949	6.79472	6.93798	6.96178	6.95998	6.93798	6.93798	2810449G22Rik	0.242035	-0.0955077	FALSE
1419877_x_at	6.32059	6.19099	6.39716	6.45521	6.6463	6.30073	6.11202	6.28389	6.2808	2810449G22Rik	0.881096	0.0162372	FALSE
1430468_at	3.41675	3.41675	3.35272	3.31232	3.42014	3.51095	3.41675	3.41675	3.55431	2810449G22Rik	0.0546699	-0.0891442	FALSE
1441191_at	3.72568	3.60224	3.85291	3.54143	4.0298	3.8117	3.59672	3.66257	3.76014	2810454H06Rik	0.397054	-0.091624	FALSE
1431412_at	4.88396	4.86413	5.06178	5.04067	5.02613	4.63478	4.71841	4.80304	4.86413	2810455B08Rik	0.111909	0.153338	FALSE
1429096_at	7.49716	7.28286	7.19375	7.22569	7.29205	7.14818	7.30525	7.42699	7.36524	2810455D13Rik	0.929263	-0.00767483	FALSE
1431027_at	4.61437	4.42958	4.63914	4.72795	4.48192	4.78188	4.56794	4.72967	4.63914	2810455O05Rik	0.666434	-0.0373523	FALSE
1432847_at	5.60455	5.84774	5.64075	5.65698	5.80207	5.52929	5.62262	5.78926	5.65698	2810457G06Rik	0.923755	0.00746207	FALSE
1452354_at	5.77466	6.06583	6.06583	6.11464	5.98497	6.15105	6.06583	6.14104	6.0565	2810459M11Rik	0.422712	-0.0746361	FALSE
1452980_at	8.61323	8.693	8.64506	8.59724	8.93546	9.22923	9.11623	8.77593	8.73207	2810468N07Rik	0.0268887	-0.320648	FALSE
1432002_at	3.69144	3.58951	3.99957	3.5847	3.8782	3.69144	3.48771	3.69481	3.69144	2810471M01Rik	0.820263	0.0275857	FALSE
1432542_at	3.70462	3.76861	3.85598	3.69873	3.93416	3.97593	3.76861	3.72494	3.5554	2810474C18Rik	0.694402	-0.0348258	FALSE
1427334_s_at	4.15211	3.76906	4.04174	4.22901	4.08203	3.82686	3.36115	4.04174	4.15211	2810474O19Rik	0.406514	0.155199	FALSE
1437110_at	4.83096	5.26127	4.83096	4.85468	4.84229	4.16829	4.19117	4.88232	4.90584	2810474O19Rik	0.132659	0.346482	FALSE
1452397_at	4.41366	4.29846	4.35965	4.68138	4.50911	4.23041	4.30268	4.41366	4.41366	2810474O19Rik	0.538106	0.0643838	FALSE
1429588_at	6.26639	6.38617	6.261	6.3429	6.3429	6.35861	6.3429	6.29253	6.24361	2810474O19Rik	0.958988	-0.00199624	FALSE
1454349_at	3.47208	3.47208	3.50876	3.47208	3.50161	3.6087	3.54793	3.27673	3.25822	2810487C13Rik	0.587586	0.0426142	FALSE
1432259_s_at	3.95042	3.69809	4.016	3.72636	3.8116	3.8116	3.8116	3.8116	3.95055	2810487C13Rik///4931415C17Rik	0.926377	0.00832657	FALSE
1430642_at	4.69088	4.7488	4.69088	4.65515	4.81419	4.75238	4.29381	4.52047	4.90456	2900001G08Rik	0.743249	0.0393416	FALSE
1430928_at	4.04174	4.01284	4.47678	4.14573	4.08891	4.04174	4.05393	4.04174	3.79042	2900002J02Rik	0.228858	0.165927	FALSE
1457394_at	3.39578	3.23903	3.42814	3.74015	3.82148	3.5287	3.42014	3.4692	3.68552	2900002K06Rik	0.338434	-0.134233	FALSE
1433300_at	4.4385	4.0298	4.10526	4.32224	4.27864	4.09116	4.39154	4.22453	4.10645	2900005I04Rik	0.962099	0.00548844	FALSE
1454549_at	3.22233	3.19077	3.16885	3.20314	3.08399	3.20162	3.20162	3.4204	3.20162	2900005I04Rik	0.668493	-0.0255764	FALSE
1453655_at	4.84602	4.9372	5.16592	5.15557	4.82063	4.90869	5.14445	4.90869	4.73478	2900005J15Rik	0.284717	0.12273	FALSE
1430253_at	5.32739	5.20533	5.35878	5.19726	5.20533	5.21502	5.37188	5.1273	5.19633	2900006B11Rik	0.425228	0.0490151	FALSE
1439509_at	5.71802	5.53472	5.8665	5.71802	5.77543	5.79976	5.75568	5.65237	5.70926	2900008C10Rik	0.709444	-0.0291841	FALSE
1445606_a_at	5.81849	6.09371	5.90611	5.87744	5.98186	5.88932	5.79416	5.9837	5.8962	2900009J06Rik	0.837769	0.0148899	FALSE
1428978_at	7.60492	7.37075	7.25375	7.39568	7.42265	7.39568	7.14809	7.59037	7.39568	2900009J20Rik	0.881124	0.0157828	FALSE
1452989_at	6.54694	6.5281	6.2721	6.60192	6.59166	6.24685	6.27417	6.58154	6.56776	2900009J20Rik	0.75522	0.0348693	FALSE
1432989_at	4.75338	4.81083	5.02022	4.86796	4.85217	4.90732	5.00334	4.51641	4.62912	2900011F02Rik	0.473811	0.0814247	FALSE
1460532_at	4.37724	4.25665	4.49392	4.39759	4.40265	4.35523	4.27864	4.26476	4.31443	2900011F02Rik	0.34178	0.0582081	FALSE
1430378_at	6.09747	6.17719	5.83833	6.20855	5.87199	6.09747	5.84078	6.3688	6.09747	2900011G08Rik	0.849047	0.0250836	FALSE
1432757_at	4.93508	4.89034	4.69953	4.57927	4.65915	4.69953	4.69953	4.9031	4.61344	2900011L18Rik	0.555484	0.0611074	FALSE
1432758_at	5.39914	5.54346	5.69952	5.46822	5.37182	5.39914	5.39914	5.1841	5.27686	2900011L18Rik	0.0441357	0.201376	FALSE
1424624_at	10.7486	10.8384	10.6964	10.7486	10.7976	10.6691	10.6669	10.821	10.7161	2900011O08Rik	0.601547	0.0238494	FALSE
1431482_at	4.53502	4.57216	4.44219	4.55513	4.33338	4.53926	4.37635	4.47562	4.62949	2900012M01Rik	0.399826	0.0553069	FALSE
1441128_at	5.24494	5.19346	4.40928	5.16476	4.44972	4.89331	4.73445	5.25499	5.15656	2900016J10Rik	0.684089	0.105306	FALSE
1430096_at	4.06209	4.20596	4.10456	4.23106	4.29277	4.03021	4.37573	4.06357	4.11163	2900017F05Rik	0.771666	-0.0238629	FALSE
1433040_at	5.88786	5.42098	5.73384	5.6375	5.89224	5.66141	5.4002	5.66141	5.80311	2900018E21Rik	0.918783	-0.013625	FALSE
1454448_at	3.56942	3.70733	3.69809	3.69809	3.69809	3.72709	3.77898	3.69809	3.60763	2900018E21Rik	0.462519	-0.0337462	FALSE
1432824_at	3.37535	3.6186	3.63494	3.49985	3.50633	3.60225	3.18558	3.51232	3.78068	2900018N21Rik	0.900908	0.0147547	FALSE
1432825_at	4.11222	4.07876	3.89672	4.16509	4.54187	3.82119	4.27255	4.1191	4.1232	2900018N21Rik	0.425116	-0.112383	FALSE
1430348_at	5.61975	5.49387	5.49987	5.68405	5.46514	5.75657	5.75846	5.61975	5.61975	2900019E01Rik	0.363591	-0.069551	FALSE
1433152_at	3.2534	3.28917	3.34437	3.43364	3.79266	3.28917	3.25704	3.18638	3.2547	2900022B07Rik	0.834274	-0.0258424	FALSE
1454502_at	5.92881	6.25926	6.10123	6.13894	5.88673	6.07304	5.95897	6.0158	6.0158	2900022B07Rik	0.190439	0.116991	FALSE
1433387_at	2.90554	2.81495	3.26339	2.87125	3.09014	2.8363	2.78344	2.87125	2.9655	2900022M07Rik	0.657423	0.0544584	FALSE
1433388_at	4.69192	4.56331	4.70282	4.82249	4.60254	4.35	4.43746	5.07788	4.66695	2900022M07Rik	0.638189	0.0681693	FALSE
1432698_at	4.80646	4.51401	4.99517	4.79483	4.90055	5.09934	4.8527	4.88113	4.52024	2900024I21Rik	0.60841	-0.0731761	FALSE
1432699_at	5.41606	5.23402	5.39534	5.54698	5.28641	5.51148	5.36643	5.39534	5.39534	2900024I21Rik	0.927088	0.00709701	FALSE
1432610_at	5.88316	6.06103	5.67487	5.82059	5.89793	5.84364	5.84364	5.83902	5.72975	2900024J01Rik	0.749242	0.02912	FALSE
1429089_s_at	8.00011	8.05981	8.09248	8.12244	8.25727	8.09248	7.9211	8.09248	8.12129	2900026A02Rik	0.653367	-0.0282133	FALSE
1443916_at	5.40139	5.38539	5.42429	5.66267	5.43635	5.26229	5.36484	5.08753	5.39534	2900026A02Rik	0.122908	0.159162	FALSE
1431703_at	4.58599	4.54057	4.68855	4.41366	4.53557	4.44683	4.33173	4.49639	4.40308	2900027M19Rik	0.146896	0.114475	FALSE
1433170_at	5.08126	4.59986	4.95934	4.95934	4.79296	4.95934	4.95934	4.95934	4.95934	2900034C19Rik	0.824031	-0.0261146	FALSE
1454510_at	4.98141	5.04208	5.57544	5.20118	5.17433	5.2625	5.27771	5.14068	5.16032	2900034C19Rik	0.983284	-0.00308078	FALSE
1457130_at	4.30752	4.26538	4.15127	4.27052	4.30944	4.17848	4.3632	4.31161	4.27052	2900035I09Rik	0.435104	-0.0379772	FALSE
1433129_at	6.21933	6.34012	6.17125	6.21933	6.52437	6.21933	6.16192	6.21933	6.37408	2900040J22Rik	0.440566	-0.0622957	FALSE
1454491_at	6.41792	6.31014	6.41792	6.5088	6.78191	6.21996	6.69458	6.35861	6.23367	2900040J22Rik	0.738449	-0.0440512	FALSE
1444801_at	3.60951	3.38504	3.61798	3.44347	3.47975	3.44347	3.54072	3.44347	3.44347	2900041M22Rik	0.521291	0.0438223	FALSE
1453706_at	3.70688	3.65943	3.67171	3.56513	3.55463	3.6671	3.56513	3.65943	3.75823	2900042A17Rik	0.843095	0.00988539	FALSE
1432583_at	5.0286	5.07455	5.43481	5.11005	5.09982	4.92782	5.01823	5.10911	5.23665	2900042E19Rik	0.46611	0.0836812	FALSE
1454285_at	3.16496	3.32537	3.27952	3.2898	3.28489	3.13138	3.12292	3.20092	3.07347	2900042E19Rik	0.0830939	0.102198	FALSE
1443707_at	7.2432	7.31133	7.35303	7.06073	7.33423	7.39619	7.52246	7.23833	7.10462	2900046B09Rik	0.447302	-0.0770928	FALSE
1444230_at	4.11228	3.84092	4.35882	3.98749	4.02387	4.02955	4.11102	3.80951	3.92862	2900046D03Rik	0.476801	0.0943635	FALSE
1432861_at	3.31994	3.42795	3.42795	3.42795	3.29301	3.43626	3.6467	3.30419	3.41032	2900046F13Rik	0.813625	-0.0171478	FALSE
1454388_at	6.30916	6.01889	6.18012	6.18012	6.25349	5.86106	5.92143	6.2158	6.31963	2900046F13Rik	0.618085	0.0577896	FALSE
1432943_at	4.6925	4.84877	4.76835	4.76835	4.66624	4.88122	4.52238	4.76835	4.89933	2900046L07Rik	0.786029	0.0219877	FALSE
1432944_at	6.02798	5.76119	5.46817	5.7416	5.76119	5.6271	5.76119	5.80985	5.75063	2900046L07Rik	0.951449	0.00774559	FALSE
1432011_at	6.71897	6.89418	6.82666	7.00112	7.02284	7.10181	7.53758	6.62521	6.89418	2900052L18Rik	0.320822	-0.17609	FALSE
1441060_at	5.37281	5.37602	5.71762	5.52461	5.52461	5.52461	5.64571	5.52461	5.52461	2900052L18Rik	0.584042	-0.0510639	FALSE
1436231_at	6.63881	6.67709	6.35854	6.78213	6.26005	6.73735	6.90168	6.73632	6.6924	2900052N01Rik	0.725164	-0.0514146	FALSE
1445673_at	4.24572	4.16515	4.00134	4.06746	4.14674	3.98341	4.06746	4.13288	4.06746	2900052N01Rik	0.540266	0.0403264	FALSE
1457495_at	5.27966	5.27966	5.06766	5.39534	5.27966	5.19609	5.18622	5.28972	5.3141	2900052N01Rik	0.975219	0.00242045	FALSE
1429625_at	10.1222	10.0592	10.022	10.1085	10.0804	10.0759	10.0764	10.1615	10.066	2900054C01Rik	0.644913	-0.0140418	FALSE
1430675_at	6.36361	6.41161	6.32901	6.27417	6.50329	6.19111	5.89991	6.08093	6.44238	2900055J20Rik	0.349068	0.121077	FALSE
1444062_at	7.55504	7.62586	7.51321	7.65565	7.5331	7.51966	7.63579	7.55504	7.52402	2900056L01Rik	0.420906	0.033916	FALSE
1428499_at	8.01251	7.97443	8.07019	7.94653	8.13701	8.46485	8.42899	8.13928	8.07991	2900056M20Rik	0.0347066	-0.249092	FALSE
1438575_a_at	7.81202	7.54645	7.2535	7.66458	7.06181	7.49854	7.68349	7.65012	7.79977	2900056M20Rik	0.866889	0.0303935	FALSE
1438576_x_at	5.99379	5.82794	5.64434	5.80063	5.76568	5.88586	5.69394	5.91653	5.95717	2900056M20Rik	0.765892	-0.0271593	FALSE
1441816_at	4.1916	3.58694	4.04875	3.87338	3.91469	3.7049	3.78043	4.03386	4.03329	2900056M20Rik	0.83748	0.0317358	FALSE
1431631_at	5.58614	5.46762	5.66799	5.50782	5.50782	5.56851	5.58689	5.50128	5.30181	2900057B20Rik	0.372521	0.0641332	FALSE
1432853_at	4.61124	4.84773	4.90569	4.8195	4.89795	4.43726	4.41371	4.58873	4.88146	2900057C01Rik	0.259178	0.152218	FALSE
1454384_at	4.91077	4.81997	5.17011	4.9449	5.2849	5.24714	5.09849	4.92184	5.19841	2900057C01Rik	0.101069	-0.188722	FALSE
1432994_at	3.58089	3.62574	3.72304	3.69812	3.89672	3.62574	3.7988	3.56018	3.59795	2900057E15Rik	0.611418	-0.0389313	FALSE
1432995_at	3.3463	3.63258	3.46157	3.35411	3.39712	3.69484	3.60283	3.32942	3.39712	2900057E15Rik	0.723261	-0.0356241	FALSE
1453973_s_at	6.29064	6.39525	6.24365	6.29064	6.30237	5.96034	6.16492	6.48134	6.32406	2900057H02Rik///Tmem143	0.557631	0.0584374	FALSE
1432739_at	3.00442	2.89893	2.86648	2.93135	3.09127	2.97332	3.08607	3.00442	3.02023	2900060K15Rik	0.0259336	-0.109768	FALSE
1454328_at	3.05213	3.04438	3.04102	3.04438	3.04438	2.98789	3.09399	3.21444	3.04438	2900060K15Rik	0.456351	-0.0315375	FALSE
1432797_at	4.71204	4.78036	4.50534	4.79162	4.63761	4.79162	4.84873	4.89461	5.04331	2900060N12Rik	0.164648	-0.145833	FALSE
1454358_at	4.87552	4.82052	5.46017	5.01743	5.08874	5.19977	4.99489	5.05014	4.92386	2900060N12Rik	0.960515	-0.00806919	FALSE
1431595_at	5.8553	5.91471	5.95897	5.95897	6.33293	6.24911	5.75879	5.81245	5.95897	2900064B16Rik	0.438042	-0.100462	FALSE
1453595_at	3.84807	4.15034	3.72691	3.7634	4.023	3.81767	3.84807	3.84807	3.95515	2900064B18Rik	0.812982	-0.0262117	FALSE
1432813_at	6.80162	6.7337	6.33635	6.9422	6.42365	6.65712	6.48452	6.8656	6.57789	2900064F13Rik	0.530306	0.10171	FALSE
1432814_at	3.49568	3.98018	4.24452	4.13484	3.98018	3.68093	3.86983	3.88831	3.6667	2900064F13Rik	0.454193	0.146615	FALSE
1433031_at	4.81843	4.7186	5.05964	4.72752	4.86766	5.10469	4.87044	4.80482	4.81506	2900064K03Rik	0.549115	-0.0614871	FALSE
1433032_at	3.89953	3.95371	4.01291	3.96714	4.03428	4.023	4.04192	4.00356	4.01291	2900064K03Rik	0.0640929	-0.064809	FALSE
1433122_at	3.7709	3.77938	3.60147	4.02851	3.84092	3.77938	3.85512	3.47034	3.85715	2900069G24Rik	0.773629	0.0344849	FALSE
1433123_at	6.32018	6.48368	6.75489	6.32734	6.59582	6.59417	6.48368	6.48368	6.41548	2900069G24Rik	0.711024	-0.0430468	FALSE
1429702_at	3.42444	3.59576	3.57833	3.46562	3.43288	3.25702	3.42444	3.42444	3.35342	2900072G11Rik	0.0419381	0.1376	FALSE
1429703_at	3.32079	3.58842	3.50358	3.52811	3.55043	3.59252	3.53915	3.42732	3.52811	2900072G11Rik	0.541015	-0.0422786	FALSE
1454301_at	5.81119	5.68701	5.79189	5.79189	5.81119	5.6205	5.41679	5.74716	5.67148	2900073C17Rik	0.167006	0.117071	FALSE
1436135_at	7.79948	7.82676	7.66798	7.80828	7.57203	7.78719	7.76637	7.76637	7.76637	2900075N08Rik///Nlgn3	0.443398	0.043962	FALSE
1453756_at	7.02793	7.06234	7.02793	7.06663	7.02793	6.93012	6.62909	7.02793	7.07425	2900075N08Rik///Nlgn3	0.251721	0.108344	FALSE
1436369_at	5.21677	5.22885	5.22885	5.22885	5.1403	5.72761	5.51325	5.37431	5.12517	2900076A07Rik	0.258635	-0.150295	FALSE
1458869_at	5.13571	4.95723	5.01783	4.98986	5.08202	4.98098	4.87387	5.00301	5.01512	2900076A13Rik	0.530129	0.0341566	FALSE
1433399_at	3.38848	3.42239	3.49464	3.49464	3.5941	4.03087	3.72209	3.47975	3.37942	2900078I11Rik	0.167709	-0.19121	FALSE
1454594_at	3.63573	3.48621	3.72957	3.73989	3.38165	3.40249	3.64078	3.46562	3.62979	2900078I11Rik	0.119858	0.143785	FALSE
1453323_at	7.06256	6.90948	7.00316	7.01096	7.00316	7.12792	7.00316	6.91469	6.7876	2900079G21Rik	0.666967	0.0292341	FALSE
1453456_at	6.42314	6.05205	6.49576	6.10536	6.5156	5.85512	5.92982	6.38309	6.49037	2900084O13Rik	0.854829	0.0342786	FALSE
1429854_at	3.44947	3.5116	3.43385	3.43385	3.46587	3.48948	3.31204	3.37312	3.3085	2900092C05Rik	0.163375	0.0673908	FALSE
1429857_at	7.14493	7.17958	7.17958	7.12378	7.3278	7.22837	7.17958	7.1915	7.13454	2900092D14Rik	0.173851	-0.0553928	FALSE
1433093_at	4.18934	4.17057	4.00587	4.45624	4.03084	4.26127	4.15626	4.18934	4.18934	2900092N22Rik	0.710475	0.0400997	FALSE
1454472_at	3.09405	2.94021	3.01244	2.98035	3.2169	3.09312	2.81578	3.01244	3.25966	2900092N22Rik	0.432368	-0.0728172	FALSE
1440917_at	6.18703	6.27831	6.28431	6.37988	5.95655	6.59642	6.63087	6.27831	6.00048	2900093K20Rik	0.948116	-0.0101456	FALSE
1428286_at	12.5093	12.4307	12.296	12.5585	12.304	12.1464	12.0547	12.5512	12.5315	2900097C17Rik	0.296704	0.131072	FALSE
1432646_a_at	7.92002	8.17466	8.07403	7.98759	8.10023	6.63931	6.8114	7.9409	8.02222	2900097C17Rik	0.169531	0.536262	FALSE
1454312_at	5.49422	5.42531	5.71476	5.46837	5.62579	5.50782	5.30298	5.36136	5.40451	2900097C17Rik	0.358629	0.0851737	FALSE
1431997_at	10.0973	9.99098	9.69588	10.2194	9.83404	9.77374	9.7687	10.0706	10.0687	3000002C10Rik	0.489608	0.0977138	FALSE
1418625_s_at	13.8524	13.9034	13.9136	13.7991	13.9772	13.8968	13.8876	13.976	13.9547	3000002C10Rik///Gapdh///Gm10481///Gm12070///Gm20899///Gm5523///LOC100048117///LOC101056341	0.0730367	-0.0713253	FALSE
1457010_at	4.28636	4.45186	4.32086	4.21065	4.452	4.41366	4.54685	4.33797	4.41366	3010001F23Rik	0.110746	-0.115396	FALSE
1415875_at	3.65302	3.65302	3.65302	3.59669	3.85598	3.752	3.72517	3.59789	3.5537	3010003L21Rik	0.354823	-0.058008	FALSE
1448930_at	6.69945	6.67952	6.6873	6.67952	6.67771	6.52448	7.00855	6.54144	6.58482	3010026O09Rik	0.841726	0.0190489	FALSE
1446800_at	4.45902	4.79105	4.58827	4.52952	4.78934	4.55305	4.52952	4.52952	4.45225	3010026O09Rik	0.824106	0.0212268	FALSE
1432369_at	5.63196	5.75195	5.83431	5.81119	6.20508	6.17363	5.96756	5.70018	5.54685	3010027C24Rik	0.293195	-0.161309	FALSE
1453277_at	4.12813	4.30752	4.175	4.3356	4.1881	4.30752	4.66841	4.28777	4.41114	3021401N23Rik	0.204313	-0.136028	FALSE
1431775_at	3.60112	3.60112	3.71481	3.77499	3.6256	3.57932	3.44478	3.67362	3.52423	3100002H09Rik	0.124034	0.103501	FALSE
1433102_at	3.02021	3.08647	3.11765	3.08647	3.64048	3.26817	3.08647	3.06973	2.98335	3100002H20Rik	0.326547	-0.131939	FALSE
1454478_at	4.40522	4.17212	4.26757	4.39829	4.26757	4.14155	3.97665	4.13701	4.24418	3100002H20Rik	0.079405	0.157407	FALSE
1432065_at	4.44395	4.25003	4.59617	4.41741	4.65649	4.52193	4.52193	4.51756	4.48177	3100003L13Rik	0.214755	-0.113045	FALSE
1431880_at	5.08593	4.85826	5.20651	4.84957	5.14661	4.84822	4.99838	4.72473	5.0764	3100003M19Rik	0.735197	0.0412003	FALSE
1423317_at	9.94472	9.85471	9.80823	9.91083	9.91945	10.0213	10.0983	9.9794	9.94472	3110001D03Rik	0.036188	-0.113015	FALSE
1429165_at	4.77879	4.58531	4.53425	4.6666	4.53206	4.52656	4.60291	4.62957	4.54339	3110001I22Rik	0.265291	0.0743394	FALSE
1431330_at	5.07164	5.08757	5.13208	4.94257	5.26852	5.13208	5.38834	5.32459	4.90869	3110002H16Rik	0.176019	-0.145981	FALSE
1456716_s_at	7.6618	7.53613	7.62426	7.59623	7.8101	7.70708	7.80357	7.6618	7.6618	3110002H16Rik	0.0217718	-0.124267	FALSE
1453646_at	3.37942	3.32527	3.45036	3.37471	3.09348	3.22411	3.24655	3.29061	3.33555	3110005L21Rik	0.0223478	0.14438	FALSE
1431381_at	5.11776	4.99625	4.60219	4.99625	5.02613	4.58069	4.99625	4.97253	4.99625	3110005L24Rik	0.925149	0.0137443	FALSE
1452640_at	3.63242	3.17885	3.39255	3.50351	3.38246	3.38622	3.64388	3.2861	3.3368	3110007F17Rik	0.869293	0.0197394	FALSE
1439279_at	5.79402	5.96057	5.65239	5.85948	5.61938	5.79402	5.80652	5.78278	5.79402	3110007F17Rik	0.473237	0.0572714	FALSE
1428023_at	5.65984	5.79645	6.05955	5.9087	5.94129	5.73103	5.98186	5.81383	5.99998	3110009E18Rik	0.72153	-0.03746	FALSE
1430198_at	3.51792	3.5205	3.50152	3.29988	3.80036	3.49277	3.51792	3.57448	3.51792	3110009F21Rik	0.165189	-0.120736	FALSE
1432396_at	3.54599	3.57574	3.65559	3.67981	3.71481	3.59175	3.38987	3.59175	3.59175	3110018I06Rik	0.553246	0.0382995	FALSE
1430158_at	6.24376	6.14869	6.24376	6.24376	6.33299	6.38262	6.55962	6.08719	6.20854	3110021A11Rik	0.31338	-0.0941986	FALSE
1445708_x_at	7.57732	7.52012	8.14609	7.67959	7.90178	7.76971	7.7177	7.45246	7.56741	3110021A11Rik	0.775849	0.048968	FALSE
1453764_at	4.43722	4.39754	4.43722	4.43722	4.63914	4.51525	4.66508	4.28031	4.33664	3110021N24Rik	0.485623	-0.0599857	FALSE
1430252_at	4.78619	4.70929	4.81532	4.82514	4.54664	4.83331	4.80241	4.75749	4.79474	3110027N22Rik	0.545725	0.0370687	FALSE
1430407_at	3.46562	3.51498	3.44347	3.56872	3.51012	3.30838	3.46562	3.37017	3.69235	3110035C09Rik	0.702653	0.028871	FALSE
1428184_at	10.8563	10.832	10.8784	10.8169	10.7669	11.0509	10.9505	10.9009	10.8784	3110035E14Rik	0.249268	-0.0635853	FALSE
1431478_at	5.38542	5.37086	5.28136	5.36963	5.33134	5.52589	5.29063	5.37086	5.43214	3110035G12Rik	0.449686	-0.0383577	FALSE
1432904_at	4.62916	4.62916	4.62916	4.51237	4.75139	4.88959	4.62916	4.5508	4.32995	3110037C07Rik	0.772858	-0.0302133	FALSE
1432905_at	4.31924	4.45578	4.67957	4.38604	4.31595	4.43786	4.25404	4.35965	4.17303	3110037C07Rik	0.154169	0.152051	FALSE
1432618_at	3.4911	3.97616	3.77693	3.70153	3.70153	3.98651	3.62046	3.69809	3.66937	3110037L02Rik	0.992108	0.00123521	FALSE
1430279_at	4.1081	4.62448	4.81284	4.4307	4.613	4.38352	4.50835	4.50835	4.50835	3110038A09Rik	0.950793	-0.0102841	FALSE
1430952_at	3.04003	2.83371	2.77706	2.70044	2.77706	2.76994	2.77706	2.65733	2.77706	3110039C02Rik	0.32889	0.086117	FALSE
1440204_at	6.72418	6.62346	6.73207	6.74076	6.73682	7.02548	7.22975	6.74076	6.6272	3110039M20Rik	0.211159	-0.166882	FALSE
1429700_at	3.6715	3.80736	3.6715	3.60186	3.6715	3.51842	3.99561	3.64269	3.6715	3110040M04Rik	0.899291	-0.0118904	FALSE
1450972_at	7.30837	7.19588	6.99745	7.25289	7.34714	7.46604	7.5089	7.34793	7.17906	3110040N11Rik	0.0846055	-0.181165	FALSE
1430478_at	5.20399	5.29288	5.49538	5.30095	5.38075	4.9628	5.08456	5.20118	5.32742	3110043A19Rik	0.221959	0.131957	FALSE
1428468_at	8.32269	8.21814	8.23603	8.25923	8.26088	8.45287	8.5133	8.46959	8.33168	3110043O21Rik	0.0329328	-0.146638	FALSE
1430940_at	5.96923	5.85263	5.82497	5.96923	6.16381	5.96923	6.28859	5.88496	6.00816	3110045A19Rik	0.100409	-0.158934	FALSE
1430401_at	4.56453	4.56007	4.45145	4.78619	4.56453	4.87221	4.70866	4.48156	4.34293	3110045C21Rik	0.977193	-0.00341688	FALSE
1458318_at	2.82068	3.05832	2.95389	2.82068	2.70093	2.70419	2.83742	2.79824	2.93676	3110047M12Rik	0.155468	0.117885	FALSE
1460482_at	8.04984	8.02663	7.90208	7.98589	7.92623	7.80231	7.87801	8.1036	8.13431	3110047P20Rik	0.769261	0.022218	FALSE
1433171_at	3.18244	3.23172	3.5616	3.15507	3.2169	3.25989	3.2169	3.2169	3.09014	3110049I03Rik	0.454871	0.0825607	FALSE
1433172_at	3.2455	3.12723	3.35851	3.28513	3.44732	3.28513	3.23215	3.45051	3.28513	3110049I03Rik	0.238038	-0.0859573	FALSE
1440992_at	5.49694	5.29174	5.11849	5.29463	5.01768	5.29463	5.29463	5.29463	5.47512	3110052M02Rik	0.820722	0.0251108	FALSE
1444169_at	5.23983	5.35517	5.14697	5.2857	4.99805	4.88394	4.82081	5.46634	5.42172	3110052M02Rik	0.378367	0.138749	FALSE
1453668_at	4.86664	4.38487	4.29874	4.93326	4.30356	4.80604	4.8891	4.80604	5.20444	3110052M02Rik	0.434925	-0.18096	FALSE
1432581_at	4.54685	4.22582	4.29007	4.55269	4.33586	4.29007	4.14171	4.09276	4.15019	3110054G05Rik	0.0956495	0.201736	FALSE
1432582_at	5.15657	5.30275	5.28206	5.30275	5.37349	5.10703	5.30275	5.30275	5.4893	3110054G05Rik	0.477523	-0.0540312	FALSE
1460475_at	4.89749	4.83413	4.88146	4.71281	4.96992	4.86336	4.85043	4.79591	4.86336	3110056J03Rik	0.491681	-0.0371275	FALSE
1455475_at	6.22363	6.08458	6.09703	6.22363	6.25542	6.26535	6.69474	6.44024	6.13532	3110057O12Rik	0.11041	-0.200998	FALSE
1429966_at	7.04867	6.99187	7.04867	7.08053	6.78641	7.31513	7.59633	6.95591	6.9484	3110057O12Rik	0.625767	-0.0779986	FALSE
1438283_at	3.13442	3.22185	3.30379	3.30699	3.30379	3.33088	3.30379	3.43933	3.32315	3110057O12Rik	0.0940105	-0.0984243	FALSE
1452477_at	3.72787	3.95247	3.67658	3.72787	3.71471	3.56753	3.77934	3.70512	3.82381	3110057O12Rik///Gm2011	0.509211	0.0530946	FALSE
1433092_at	3.33118	3.37942	3.29303	3.37942	3.69809	3.32244	3.37942	3.37942	3.48725	3110062G12Rik	0.187619	-0.107561	FALSE
1454471_at	2.79103	2.97364	2.99166	2.89669	2.89304	2.99762	2.97364	2.88453	2.89669	3110062G12Rik	0.771088	-0.01585	FALSE
1432796_at	3.00825	3.00825	3.12068	3.00825	2.94381	2.87497	3.00825	3.08923	2.86921	3110067C02Rik	0.161128	0.0792616	FALSE
1454357_at	3.40169	3.1689	3.32911	3.24196	3.32911	3.27663	3.12244	3.32911	3.3683	3110067C02Rik	0.996581	0.0002969	FALSE
1418807_at	3.698	3.71832	3.69008	3.73733	3.50822	3.71481	3.95155	3.71481	3.68226	3110070M22Rik	0.964236	-0.00339878	FALSE
1429771_at	9.78374	9.70955	9.43891	9.73434	9.57668	9.72044	9.66864	9.78818	9.76092	3110073H01Rik	0.692657	-0.0363372	FALSE
1453089_at	5.2678	5.23665	5.47634	5.59789	5.65939	5.61232	5.47616	5.36963	5.41884	3110079O15Rik	0.319285	-0.112601	FALSE
1430770_at	4.62341	4.31192	4.0158	4.25688	4.09798	3.9939	3.9266	4.38183	4.24295	3110080E11Rik	0.295824	0.17335	FALSE
1430967_at	4.34387	4.30985	4.12928	4.13995	4.17118	4.12329	4.03902	4.13995	4.13995	3110080O07Rik	0.148192	0.10806	FALSE
1453007_at	6.83853	7.17398	6.92721	6.93798	6.95817	6.95328	6.98503	6.90776	6.93798	3110082I17Rik	0.791088	0.0209771	FALSE
1431397_at	4.21478	4.38343	4.66754	4.37662	4.45443	4.38343	4.38343	4.34269	4.33267	3110099E03Rik	0.76537	0.0312645	FALSE
1431850_at	5.11016	5.11016	5.38905	5.03835	5.18576	5.03167	4.90447	5.11016	5.19846	3200001D21Rik	0.455776	0.0758236	FALSE
1430953_at	2.84008	2.93472	2.84008	3.09405	2.93472	2.89196	3.05254	3.11957	2.95607	3200001G23Rik	0.417846	-0.0637409	FALSE
1458446_at	4.34345	4.54113	4.25994	4.43058	4.2843	4.42454	4.37662	4.28317	4.37662	3222401L13Rik	0.535363	0.0447217	FALSE
1432655_at	3.28563	3.329	3.65052	3.26894	3.09265	3.28563	3.32583	3.25043	3.15215	3222402N08Rik	0.17316	0.162185	FALSE
1432656_at	5.10268	5.33012	5.39534	5.29206	5.69268	5.26941	5.46711	5.39104	5.24072	3222402N08Rik	0.23959	-0.132139	FALSE
1416856_at	8.45821	8.59143	8.45533	8.54326	8.48316	8.60518	8.45748	8.55733	8.54326	3230401D17Rik	0.699867	-0.0172251	FALSE
1431787_at	3.28857	3.59672	3.45173	3.45807	3.45173	3.37188	3.45173	3.45173	3.49699	3300002A11Rik	0.955441	0.00395997	FALSE
1432649_at	3.836	4.27864	4.27864	4.31181	4.27864	4.27864	4.27864	4.17946	4.13714	3300002A11Rik	0.672532	-0.0542294	FALSE
1454315_at	4.10776	4.2235	4.10776	4.22715	4.06119	4.10776	4.08604	4.10776	4.10776	3300002A11Rik	0.119722	0.0724383	FALSE
1432534_at	6.03133	5.73684	6.23119	5.99386	6.09016	6.30864	6.5383	5.98744	6.02418	3300002I08Rik	0.228682	-0.191442	FALSE
1433392_at	4.99681	5.2882	5.20533	4.95763	5.0693	5.0693	5.10256	4.96128	5.0693	3300002I10Rik	0.532831	0.0576488	FALSE
1433393_at	3.34849	3.37343	3.40453	3.37343	3.16699	3.37343	3.37343	3.4076	3.7902	3300002I10Rik	0.666052	-0.0473604	FALSE
1453863_at	5.10794	5.41943	5.50793	5.41943	5.78336	5.41943	5.17241	5.41943	5.43119	3300002P09Rik	0.554309	-0.0814819	FALSE
1430841_at	4.96307	5.03815	4.77471	5.16692	4.99506	5.07378	5.10259	4.99506	5.27878	3300002P13Rik	0.333451	-0.10334	FALSE
1450770_at	7.74295	7.68961	7.34336	7.6829	7.55077	7.43673	7.41913	7.87838	7.79585	3632451O06Rik	0.99139	-0.00146631	FALSE
1440079_at	3.34966	3.09668	3.03378	3.13816	3.20958	3.28513	3.26642	3.2328	3.01449	3632454L22Rik	0.596081	-0.0471146	FALSE
1431793_at	4.03609	3.93274	4.29581	4.14976	3.97521	4.04431	4.25031	4.04431	4.00722	3732407C23Rik	0.685098	0.0393294	FALSE
1432376_at	3.29926	3.54976	3.40014	3.39342	3.6632	3.21137	3.42073	3.30699	3.35343	3830403N18Rik	0.838493	0.019501	FALSE
1422011_s_at	2.848	3.08752	2.84686	2.95665	3.38988	3.12774	2.97364	2.91972	2.95665	3830403N18Rik///Xlr	0.225627	-0.138766	FALSE
1436388_a_at	7.7093	7.83817	7.61221	7.73176	7.7093	7.7093	7.65361	7.7093	7.7093	3830406C13Rik	0.636815	0.0246989	FALSE
1434550_at	6.7651	6.79084	6.5604	6.7651	6.86363	6.66882	6.79998	6.9925	6.61506	3830406C13Rik	0.459705	-0.0676381	FALSE
1453616_at	4.4894	4.35965	4.41699	4.4894	4.60178	4.48799	4.63707	4.5174	4.4894	3830408C21Rik	0.0446527	-0.107867	FALSE
1453555_at	3.13789	3.19921	3.47975	3.2468	3.20624	3.28513	3.42896	3.25991	3.25991	3830408D07Rik	0.802989	-0.0221182	FALSE
1430162_at	4.40144	4.47226	4.45192	4.62226	4.44821	4.40901	4.30004	4.51588	4.47226	3830417A13Rik	0.371471	0.0578913	FALSE
1433236_at	3.70969	3.74149	3.89529	3.84092	3.74602	3.78564	3.74602	3.45371	3.74602	3830422I06Rik	0.21803	0.101369	FALSE
1433237_at	4.60918	4.6804	4.9625	4.39708	5.2198	4.86526	4.76833	4.75202	4.55126	3830422I06Rik	0.327898	-0.169043	FALSE
1435672_at	7.65386	7.64791	7.66232	7.81356	7.54256	7.5369	7.50754	7.63215	7.5453	3830612M24	0.0284114	0.141522	FALSE
1453626_at	4.43102	4.56764	4.68781	4.5564	4.80604	4.47842	4.56764	4.24071	4.56764	3930402G23Rik	0.793976	0.0286251	FALSE
1430338_at	4.48761	4.67043	4.59741	4.62348	4.83252	4.64954	4.57391	4.7441	4.44069	4122401K19Rik	0.518548	-0.0534193	FALSE
1455541_a_at	5.29768	5.19546	5.29622	5.23311	5.23891	5.26277	5.57265	5.07502	5.23311	4430402I18Rik	0.816174	-0.0208759	FALSE
1453976_at	4.5712	4.79276	4.49146	4.41121	4.50914	4.6508	4.49146	4.47373	4.41121	4432414F05Rik	0.547333	0.0593888	FALSE
1454296_at	4.5642	4.29467	4.87128	4.50918	4.50918	4.45566	4.50918	4.57738	4.4239	4631402F24Rik	0.628811	0.0647719	FALSE
1454297_at	3.92149	4.005	4.35316	3.97093	4.4004	4.00869	4.19105	4.10512	4.10097	4631402F24Rik	0.440544	-0.0986015	FALSE
1430655_at	4.27215	4.42592	4.36582	4.50287	4.35523	4.29919	4.173	4.29919	4.37293	4631405K08Rik	0.179078	0.0917806	FALSE
1432688_at	3.42795	3.52845	3.33257	3.38341	3.42795	3.62831	3.54793	3.41291	3.27559	4631422I05Rik	0.599921	-0.0404406	FALSE
1432689_at	3.73438	3.97468	4.00138	4.00138	3.75309	4.09732	4.22512	4.01378	4.00138	4631422I05Rik	0.401259	-0.0901846	FALSE
1440028_at	5.50147	5.54146	5.63898	5.38765	5.86963	5.55143	5.55005	5.54146	5.3425	4631423B10Rik	0.607478	-0.0536233	FALSE
1431820_at	5.67263	5.72708	5.26002	5.87724	5.38096	5.87099	5.75758	5.86965	5.72708	4632404H12Rik	0.607155	-0.0870102	FALSE
1438209_at	6.30894	6.30894	6.30894	6.34976	6.30894	6.27417	6.42658	6.09285	6.22481	4632404H12Rik	0.384373	0.0536774	FALSE
1432874_at	3.44952	3.50888	3.84533	3.7028	3.8158	3.8947	3.83933	3.69809	3.65944	4632404M16Rik	0.193445	-0.154838	FALSE
1454395_at	4.72752	4.5317	4.9438	4.64542	4.74804	4.72752	4.77461	4.70022	5.01573	4632404M16Rik	0.468411	-0.0811129	FALSE
1432875_at	3.16462	3.26972	3.25295	3.12779	3.20747	3.19807	3.20747	3.20747	3.26546	4632409D06Rik	0.731915	-0.0134164	FALSE
1454396_at	4.43284	4.72858	4.09926	4.62378	4.3963	4.42065	4.48509	4.49838	4.52091	4632409D06Rik	0.963977	0.00684705	FALSE
1430691_at	3.60867	3.69809	3.74704	3.75631	3.75182	3.65211	3.68767	3.69809	3.64204	4632411P08Rik	0.695626	0.0161807	FALSE
1419611_at	5.88914	5.98945	6.01441	6.01716	5.98945	6.03933	5.98945	5.95362	5.98945	4632415L05Rik	0.678106	-0.0147202	FALSE
1419612_at	6.36056	6.36596	6.46942	6.38346	6.39711	5.55238	5.98056	6.37983	6.50873	4632415L05Rik	0.263512	0.231123	FALSE
1446072_at	3.60887	3.87125	3.67093	3.70034	3.59232	3.54278	3.65669	3.52585	3.65669	4632415L05Rik	0.125319	0.11798	FALSE
1432876_at	5.66336	5.69123	5.53763	5.52461	5.49412	5.41313	5.55792	5.55437	5.55437	4632418H02Rik	0.135948	0.0894256	FALSE
1454397_at	4.90036	4.72752	4.51757	4.72752	4.41644	4.93076	4.7484	4.70167	4.8181	4632418H02Rik	0.968018	-0.00482792	FALSE
1433954_at	7.25893	7.20503	7.52515	7.23021	7.39719	7.46544	7.24499	7.27045	7.27045	4632419I22Rik	0.783813	-0.0248755	FALSE
1430548_at	4.35965	4.35965	4.68142	4.29282	3.96363	4.37677	4.64452	4.26838	4.35965	4632419I22Rik	0.49537	0.100796	FALSE
1429331_at	5.10309	5.127	5.03884	5.06116	5.18505	5.09513	5.127	5.14785	5.1697	4632427E13Rik	0.0487398	-0.0624242	FALSE
1429332_at	3.439	3.4572	3.40608	3.4572	3.42795	3.4572	3.4572	3.4572	3.4572	4632427E13Rik	0.435673	-0.0114803	FALSE
1442155_at	3.75431	3.54244	3.54244	3.63478	3.64184	3.54244	3.63935	3.20693	3.42892	4632427E13Rik	0.230353	0.126596	FALSE
1456201_at	5.85839	5.85839	5.85839	5.79099	5.84834	5.88322	5.85839	5.7232	5.85839	4632427E13Rik	0.833487	0.0072303	FALSE
1430459_at	4.95073	5.0732	5.11145	4.91899	4.85897	5.04665	4.92029	4.9372	5.13345	4632428C04Rik	0.627823	0.0342819	FALSE
1416619_at	7.16382	7.14725	6.75863	7.12989	7.02052	7.06942	6.78222	7.24436	7.30781	4632428N05Rik	0.802309	-0.0349688	FALSE
1448407_at	7.21327	7.21327	7.17679	7.10173	7.46938	7.21327	7.17407	7.21327	7.08633	4632428N05Rik	0.460301	-0.0550004	FALSE
1432885_at	4.36573	3.95875	4.28596	4.35561	4.30836	4.16755	4.24295	4.31175	4.28596	4632432E15Rik	0.838987	-0.0218021	FALSE
1454400_at	3.59735	3.6072	3.64388	3.6072	3.67589	3.6072	3.6072	3.55788	3.4244	4632432E15Rik	0.408354	0.0393917	FALSE
1430858_at	4.40122	4.33404	4.42686	4.47771	4.68346	4.40122	4.35523	4.40122	4.72383	4632433K11Rik	0.27375	-0.103038	FALSE
1429734_at	3.69264	3.57842	3.80817	3.50379	3.73388	3.88401	3.68245	3.54948	3.69264	4632434I11Rik	0.490218	-0.0627391	FALSE
1434240_at	3.47643	3.85061	3.30766	3.47643	3.42779	3.47643	3.58702	3.53724	3.47802	4632434I11Rik	0.835423	0.026483	FALSE
1429822_at	5.01069	4.89933	4.89933	4.94467	4.76056	5.05548	5.04665	4.83228	4.97771	4633401B06Rik	0.953222	0.00397106	FALSE
1432640_at	3.17448	3.17448	3.14776	3.17448	3.17947	3.17448	3.20909	3.20527	3.13659	4633401L03Rik	0.403633	-0.0131799	FALSE
1432247_at	4.42378	4.31011	4.12092	4.43057	4.44806	4.56907	4.53222	4.42378	4.29953	4633402D09Rik	0.179272	-0.133186	FALSE
1454072_at	5.0753	4.87086	4.92902	4.97767	4.89058	4.85809	4.89342	4.9384	5.13435	4731417B20Rik	0.76719	0.0202428	FALSE
1435365_at	4.54052	4.51995	4.37271	4.54052	4.80517	4.51366	4.54052	4.52567	4.76574	4732415M23Rik	0.117021	-0.136728	FALSE
1446122_at	4.54926	4.61768	4.45624	4.47832	4.52625	4.49057	4.65172	4.48776	4.68377	4732416N19Rik	0.466739	-0.0426377	FALSE
1444932_at	5.82794	6.03764	6.0958	5.90947	5.89363	5.70776	5.91749	5.92285	5.77755	4732419C18Rik	0.149754	0.123856	FALSE
1442903_at	3.87411	3.73412	3.62756	3.65902	3.6313	3.6313	3.69627	3.97597	3.72395	4732423E21Rik	0.926383	-0.00805332	FALSE
1436282_at	3.6072	3.45535	3.2676	3.62667	3.39917	3.46562	3.87797	3.46562	3.46562	4732440D04Rik	0.715826	-0.0455925	FALSE
1440933_at	5.29496	5.20533	5.20533	5.20533	5.2445	5.07208	5.25359	5.20533	5.2628	4732460I02Rik	0.646822	0.0200741	FALSE
1455635_at	4.57607	4.51551	4.42567	4.3746	4.35742	4.82432	5.04896	4.60291	4.56764	4732460I02Rik	0.161107	-0.207289	FALSE
1458838_at	3.2855	3.48098	3.52396	3.34924	3.2664	3.23618	3.52891	3.34924	3.26907	4732468M13Rik	0.334694	0.0799616	FALSE
1444697_at	5.07497	5.3328	5.45534	5.38158	5.61163	5.43674	5.83902	5.30265	5.14082	4732490B19Rik	0.327427	-0.155	FALSE
1441009_at	4.26262	4.1038	4.07422	4.13307	4.07938	4.04122	4.04122	4.023	4.09522	4732491K20Rik	0.122739	0.0874202	FALSE
1457884_at	5.04665	5.05481	4.95003	5.1528	5.00091	5.04665	5.30484	5.01279	4.84783	4732496C06Rik	0.923622	0.00846728	FALSE
1430566_at	4.20666	4.03021	3.90543	4.11199	4.09116	3.70416	3.86827	4.03021	4.16548	4733401A01Rik	0.410297	0.091715	FALSE
1453845_at	3.46562	3.45319	3.37033	3.46562	3.59383	3.46562	3.38019	3.57468	3.46562	4733401D01Rik	0.25397	-0.0572968	FALSE
1432224_at	4.30525	4.0976	4.05571	4.06673	3.91603	4.35799	4.13995	3.96505	4.09116	4831407H17Rik	0.712804	0.0372866	FALSE
1458913_at	3.08087	3.23537	3.19387	3.22329	3.16462	3.16462	3.16462	3.07085	3.13382	4831440E17Rik	0.32595	0.0436413	FALSE
1459111_at	3.6314	3.51949	3.49537	3.46788	3.46562	3.49537	3.48419	3.5334	3.49537	4831440E17Rik	0.425171	0.0337437	FALSE
1442369_at	6.84434	6.79753	6.69917	6.84434	6.84762	6.78931	6.86525	6.85733	6.7954	4832406H04Rik	0.407799	-0.0346378	FALSE
1458584_at	6.43654	5.9725	6.21116	6.37804	6.23248	6.37221	6.2329	6.33044	6.497	4832406H04Rik	0.505508	-0.083445	FALSE
1429997_at	3.4252	3.63258	3.74826	3.5373	3.7901	3.67193	3.72276	3.62078	3.57883	4832441B07Rik	0.299753	-0.0910467	FALSE
1443014_at	3.2169	3.2169	3.43861	3.2169	3.19904	3.2169	3.18185	3.18877	3.2169	4833403I15Rik	0.287384	0.0716354	FALSE
1454038_at	3.80668	3.63113	3.79049	3.64388	3.59672	3.64388	3.64388	3.5913	3.44602	4833403I15Rik	0.064122	0.133685	FALSE
1429969_at	3.29814	3.54418	3.42444	3.45654	3.60136	3.3138	3.26336	3.38169	3.42444	4833403J16Rik	0.674196	0.0338949	FALSE
1430709_at	4.67777	4.79339	4.91071	4.79339	4.87511	4.79339	4.6821	4.93701	4.7786	4833405L11Rik	0.772407	-0.0194278	FALSE
1432686_at	4.35233	4.25254	4.31101	4.34894	4.34894	4.36018	4.29646	4.30752	4.35143	4833406M21Rik	0.557872	-0.0166981	FALSE
1432687_at	4.13634	4.31329	4.02229	4.16611	4.13036	3.84092	3.75666	3.95958	4.0916	4833406M21Rik	0.0650381	0.203685	FALSE
1429031_at	5.69771	5.27963	5.40778	5.53496	5.50287	5.87916	5.40287	5.60732	5.23875	4833408D11Rik	0.75035	-0.0461721	FALSE
1432899_at	5.21507	5.25915	5.03319	5.14494	5.14494	5.14494	5.2987	4.98396	5.01925	4833408G04Rik	0.566106	0.0447291	FALSE
1454409_at	3.8267	4.05237	3.84196	4.05485	3.88229	3.88455	4.34338	4.07997	3.93838	4833408G04Rik	0.473624	-0.0817412	FALSE
1432836_at	4.87811	4.72161	4.48652	4.49838	4.72237	4.43989	4.46977	4.81175	4.65971	4833410I11Rik	0.837295	0.0254603	FALSE
1454376_at	3.45647	3.57088	3.5116	3.57962	3.47269	3.52167	3.5116	3.31905	3.5116	4833410I11Rik	0.232657	0.0623184	FALSE
1430319_at	4.04636	3.96361	4.08167	3.92533	3.99622	3.80898	3.9478	3.95588	3.81468	4833411C07Rik	0.102737	0.0995313	FALSE
1433028_at	3.84452	3.78068	3.91889	3.56473	3.78564	3.61491	3.7703	3.73523	3.85713	4833411I10Rik	0.787562	0.0245618	FALSE
1454443_at	3.78412	3.97821	3.89672	3.80894	3.89672	4.0613	3.89672	4.05085	3.89672	4833411I10Rik	0.160424	-0.0934639	FALSE
1430360_at	6.39379	6.58584	6.3616	6.48923	6.4424	6.69971	6.48923	6.40868	6.48923	4833412C15Rik	0.523141	-0.0482339	FALSE
1430109_at	3.9948	3.95244	3.77262	3.95588	4.36393	3.83473	4.03021	3.99764	3.95588	4833412E19Rik	0.289346	-0.117543	FALSE
1432719_at	6.27938	6.35308	6.18971	6.20854	6.36913	5.92004	5.90383	6.33979	6.27938	4833412K13Rik	0.425475	0.0952418	FALSE
1432720_at	3.95247	3.6715	4.03222	3.80458	4.03674	3.78192	3.76628	3.83299	3.95247	4833412K13Rik	0.929195	-0.00888792	FALSE
1430115_at	5.61622	5.29146	5.56599	5.52986	5.61125	5.84181	5.61622	5.45544	5.67545	4833413E03Rik	0.190649	-0.139151	FALSE
1430382_at	5.83752	5.92504	5.8055	5.8055	5.8055	5.8055	5.73217	5.80933	5.8055	4833413G10Rik	0.170316	0.0517893	FALSE
1430183_at	6.04516	5.95015	6.03564	5.79976	5.98811	5.75003	5.6128	5.88908	5.88908	4833414E09Rik	0.171698	0.131855	FALSE
1431260_at	4.19543	3.85151	4.09292	4.19543	4.29821	4.13142	4.35768	4.2227	4.01259	4833417C18Rik	0.280078	-0.120697	FALSE
1433286_at	3.94228	3.68577	4.0661	4.03075	4.15907	4.05565	4.22806	3.76486	4.04174	4833417J16Rik	0.344877	-0.11865	FALSE
1433287_at	3.54893	3.64036	3.65	3.29472	3.69036	3.30249	3.60651	3.55836	3.57468	4833417J16Rik	0.905887	-0.012978	FALSE
1453303_at	4.85955	4.67449	4.66946	4.67285	4.40453	4.59474	4.64185	4.62618	4.47772	4833417J20Rik	0.0369164	0.170089	FALSE
1430686_at	4.613	4.67372	4.85459	4.58107	5.15878	4.67363	4.88669	4.59234	4.52346	4833418N02Rik	0.533064	-0.0863888	FALSE
1432815_at	2.99482	2.8112	2.99482	3.03599	3.08618	2.92944	2.99482	3.02266	2.99482	4833419A21Rik	0.45151	-0.0463754	FALSE
1454366_at	5.51909	5.43885	5.4806	5.58071	5.58071	5.77082	5.77191	5.77766	5.45278	4833419A21Rik	0.0661107	-0.165964	FALSE
1431480_at	3.0536	3.14486	3.32728	3.27311	3.33296	3.16928	2.98848	3.05581	3.14486	4833419E13Rik	0.494678	0.0614378	FALSE
1454439_at	4.66686	4.66686	4.6682	4.54862	4.53924	4.49269	4.55513	4.96527	4.8906	4833419G08Rik	0.64404	-0.0509529	FALSE
1432338_at	3.8497	4.07061	3.99411	3.99411	4.32371	3.87531	3.99411	3.96241	4.06746	4833419O12Rik	0.476406	-0.0674696	FALSE
1432786_at	5.72101	5.69703	5.80491	5.69703	5.69703	5.63762	5.6777	5.6237	5.67263	4833420D23Rik	0.0689777	0.068262	FALSE
1454353_at	5.18785	5.14665	4.95418	5.11042	5.15269	5.03717	5.08686	5.04103	5.23665	4833420D23Rik	0.867003	-0.0111039	FALSE
1455254_at	7.86664	7.67016	7.76496	7.88016	7.82489	7.98814	7.8535	7.82955	7.7283	4833420G11Rik	0.47042	-0.049393	FALSE
1455255_at	6.83644	6.86616	6.70587	6.86538	6.15663	6.34824	6.40727	6.70587	6.6987	4833420G11Rik	0.0253629	0.35512	FALSE
1419635_at	7.22854	7.11118	6.97632	7.04025	7.04988	7.58828	7.79921	7.11533	7.12989	4833420G17Rik	0.181912	-0.247447	FALSE
1419636_at	7.93014	7.75095	8.02857	7.87754	7.94157	8.41294	8.88058	7.8994	7.84653	4833420G17Rik	0.211888	-0.299405	FALSE
1419637_s_at	9.74427	9.65947	9.61613	9.71473	9.56416	10.1829	10.4981	9.70756	9.70774	4833420G17Rik	0.232534	-0.24844	FALSE
1430220_at	4.01179	3.83976	4.32578	4.02493	3.88061	4.04887	4.1511	4.01179	4.01179	4833420G17Rik	0.799793	0.0297305	FALSE
1431318_at	3.83276	3.75309	3.48741	3.58278	3.57047	3.73548	3.59378	3.71984	3.4333	4833420G17Rik	0.599308	0.0534359	FALSE
1432740_at	4.54685	4.54685	4.54685	4.54363	4.54363	4.54685	4.459	4.45081	4.65971	4833420L08Rik	0.729205	0.0140417	FALSE
1460526_at	3.58159	3.47223	3.42152	3.47471	3.36096	3.62907	3.58159	3.69809	3.67903	4833420L08Rik	0.190568	-0.102236	FALSE
1431580_at	3.89672	4.1693	4.27538	4.10104	4.26255	4.29515	3.9366	4.13158	4.0898	4833421K07Rik	0.761565	-0.0325235	FALSE
1432616_at	3.60051	3.49248	3.76334	3.63902	3.67072	3.6929	3.82209	3.67072	3.67072	4833422B07Rik	0.257314	-0.0815912	FALSE
1454299_at	5.50008	5.24482	5.30601	5.24832	5.00685	5.04185	5.37913	5.48534	5.40843	4833422B07Rik	0.620864	0.0604887	FALSE
1440761_at	3.64231	3.38827	3.11466	3.37942	3.37942	3.11923	3.44902	3.43084	3.37942	4833422C13Rik	0.820153	0.029581	FALSE
1430267_at	5.37843	5.34899	5.5461	5.34899	5.44591	5.23153	5.26806	5.32444	5.31581	4833422M21Rik	0.188532	0.088476	FALSE
1430860_at	4.24733	4.42104	4.59189	4.35523	4.3993	4.6974	4.87656	4.16185	4.60135	4833422M21Rik	0.35298	-0.143419	FALSE
1439528_at	5.51527	5.46271	5.39534	5.19207	5.44552	5.30302	5.56152	5.15046	5.1269	4833423E24Rik	0.522332	0.0738664	FALSE
1430622_at	4.74856	4.74986	4.97536	4.8085	4.8924	4.92743	4.68974	5.05196	5.07118	4833423F13Rik	0.262555	-0.105974	FALSE
1429249_at	7.75305	7.84377	7.73435	7.73435	7.73535	7.53869	7.34027	7.73435	7.73435	4833424O15Rik	0.132969	0.149776	FALSE
1434925_at	7.79539	7.7909	7.84348	7.78611	7.72679	8.21336	7.82215	7.83145	7.75901	4833424O15Rik	0.49378	-0.0665815	FALSE
1438344_at	6.28415	6.2988	6.09479	6.08036	5.90648	5.91594	5.68986	6.15085	6.09479	4833424O15Rik	0.0506354	0.237939	FALSE
1432063_at	6.39314	6.26664	6.4015	6.36061	6.4015	6.25542	6.45203	6.2823	6.29352	4833427F10Rik	0.716715	0.0185194	FALSE
1430762_at	3.28418	3.10566	3.1139	3.00825	3.18935	3.2674	3.15825	3.38092	3.1596	4833427G06Rik	0.199352	-0.103106	FALSE
1431488_at	3.88357	4.0009	3.74571	3.7899	3.72574	3.9071	4.00567	3.88768	4.12242	4833428L15Rik	0.417819	-0.0747018	FALSE
1431471_at	3.42444	3.402	3.402	3.41879	3.402	3.34896	3.35565	3.30055	3.4394	4833428M15Rik	0.149951	0.0424987	FALSE
1453387_at	4.92743	5.22312	5.18788	5.23502	5.07822	5.58429	5.3251	4.90702	5.02219	4833432E10Rik	0.786319	-0.0399995	FALSE
1436524_at	4.44922	4.29255	4.305	4.32224	4.31589	4.41729	4.32224	4.32224	4.28711	4833438C02Rik	0.834748	0.00929997	FALSE
1453968_at	5.70575	5.47232	5.66323	5.7554	5.71339	5.53439	5.62205	5.53381	5.66948	4833439F03Rik	0.649783	0.0345533	FALSE
1422017_s_at	7.98902	8.17461	8.06053	8.00955	8.13644	7.50208	7.54983	8.10016	7.98902	4833439L19Rik	0.218677	0.202925	FALSE
1448100_at	10.6316	10.685	10.5763	10.6558	10.676	10.6983	10.5949	10.7294	10.6451	4833439L19Rik	0.365434	-0.0315799	FALSE
1450463_at	6.45879	6.45879	6.56136	6.51814	6.55217	6.24362	6.44593	6.35545	6.33568	4833439L19Rik	0.103403	0.1127	FALSE
1458151_at	3.64388	3.39803	3.56654	3.54929	3.59379	3.57124	4.02834	3.57124	3.49345	4833444G19Rik	0.341791	-0.112179	FALSE
1459927_at	6.21584	6.58584	6.52102	6.59275	6.37028	6.35665	6.36045	6.27177	6.05075	4833445I07Rik	0.121627	0.196883	FALSE
1433004_at	5.31949	5.43727	5.14473	5.165	5.27567	5.26432	5.49536	5.01433	5.26432	4833446E11Rik	0.971365	0.00382255	FALSE
1433005_at	6.23635	6.13177	5.89603	6.23969	5.92004	5.99699	6.13806	6.07486	6.07486	4833446E11Rik	0.390044	0.0849963	FALSE
1431485_at	5.77106	5.9323	5.84898	5.861	5.861	5.861	5.861	5.87842	5.861	4833447I15Rik	0.758717	-0.0111477	FALSE
1430719_at	5.25482	5.49707	5.39534	5.39534	5.23085	5.39534	5.46251	5.40766	5.16884	4833447P13Rik	0.506903	0.0526024	FALSE
1453292_at	4.07099	4.29112	3.91489	4.04183	4.10345	3.80504	3.76334	4.25091	4.05762	4921501E09Rik	0.511979	0.0836364	FALSE
1430905_at	5.71274	5.52461	5.63852	5.65942	5.67263	5.67263	5.76319	5.68387	5.67263	4921504E06Rik	0.241309	-0.059167	FALSE
1432044_a_at	3.23352	3.57748	3.25149	3.42014	4.08021	3.48974	3.42014	3.39679	3.38776	4921504E06Rik	0.277568	-0.18427	FALSE
1433141_at	3.27847	3.82549	3.40624	3.40804	3.48462	3.35291	3.3308	3.40804	3.45957	4921504P05Rik	0.592957	0.072373	FALSE
1433142_at	4.13636	4.25336	4.19397	4.38756	4.51511	4.04848	4.24295	4.20834	4.16762	4921504P05Rik	0.948404	0.00630999	FALSE
1433395_at	5.49389	5.58954	4.96153	5.4161	5.51861	5.24924	5.24685	5.37949	5.49288	4921504P13Rik	0.939591	-0.0121475	FALSE
1433396_at	5.24494	5.24494	5.10703	5.30015	5.24494	5.53472	5.14335	5.28685	5.22145	4921504P13Rik	0.455688	-0.0619973	FALSE
1433113_at	4.50541	4.76695	4.80678	4.73588	5.0693	4.72375	4.53454	4.73588	4.73588	4921504P20Rik	0.624801	-0.0561157	FALSE
1433114_at	4.04174	4.12209	4.20472	4.30354	4.28316	4.16964	3.99681	4.03569	4.17985	4921504P20Rik	0.661871	0.034995	FALSE
1454436_at	6.67952	6.67952	6.61177	6.73085	6.67952	6.79276	6.58622	6.61684	6.8036	4921506L19Rik	0.701786	-0.0203714	FALSE
1431730_at	4.9027	5.00301	5.00301	5.07808	5.29698	4.85706	5.13891	4.88842	5.06224	4921506M07Rik	0.582134	-0.0520192	FALSE
1457349_at	3.99327	3.78816	3.95588	3.94652	3.95588	4.01581	4.38929	3.88874	3.95588	4921506M07Rik///Ttc6	0.277059	-0.120161	FALSE
1430179_at	4.52217	4.52217	4.82052	4.53783	4.67289	4.44088	4.35457	4.4536	4.52217	4921507G05Rik	0.264888	0.111849	FALSE
1432965_at	5.27966	5.48708	5.37093	5.33166	5.37093	5.25241	5.06743	5.22227	5.44371	4921507H08Rik	0.262225	0.0959813	FALSE
1432966_at	3.40804	3.40804	3.37542	3.46562	3.40804	3.47839	3.37687	3.40804	3.35301	4921507H08Rik	0.748664	0.00940973	FALSE
1431458_at	4.857	5.08695	5.1396	4.90456	5.29524	4.90456	4.86877	4.90456	4.83381	4921507L20Rik	0.75303	0.0356358	FALSE
1453142_at	4.09233	4.05214	4.28813	4.1374	4.03567	3.95588	4.1059	4.05214	3.95717	4921507P07Rik	0.0978004	0.121149	FALSE
1453696_at	4.65971	4.67991	4.78643	4.89192	4.701	4.78643	4.95096	4.78643	4.8596	4921508A21Rik	0.393855	-0.0623913	FALSE
1454188_at	3.88455	3.88455	3.86884	3.98138	4.27765	3.79951	3.79917	3.88455	3.88455	4921508D12Rik	0.805076	-0.0242559	FALSE
1432298_at	4.71553	4.59316	5.04335	4.56638	5.15592	4.80884	4.89696	4.76835	4.52879	4921508M14Rik	0.516678	-0.102171	FALSE
1433380_at	4.3014	4.36668	4.38203	4.25458	4.36266	4.56149	4.36668	4.29312	4.35201	4921509A06Rik	0.300762	-0.0610206	FALSE
1433381_at	4.53431	4.49348	4.46141	4.29263	4.5085	4.3704	4.47585	4.27084	4.47594	4921509A06Rik	0.72726	0.0251531	FALSE
1430244_at	3.58553	3.32533	3.30626	3.52127	3.27644	3.19854	3.34943	3.54853	3.6671	4921509J17Rik	0.818612	0.0265915	FALSE
1429106_at	8.95685	8.87576	8.72948	8.91318	8.78801	8.96073	9.19584	8.97203	8.94525	4921509J17Rik///Hspa4l	0.24606	-0.103554	FALSE
1454017_at	3.90411	4.13995	4.262	4.13995	4.33386	4.13995	4.44481	3.97109	4.13995	4921509O07Rik	0.425782	-0.0944308	FALSE
1432070_at	4.0558	4.01458	4.07907	3.94379	4.49554	4.07907	3.88665	3.88485	4.36417	4921511C10Rik	0.400807	-0.118747	FALSE
1432918_at	3.9907	4.00097	4.23226	4.15059	4.20116	4.11604	4.11963	3.89672	4.10688	4921511E18Rik	0.945315	0.00554513	FALSE
1432919_at	2.80514	2.80514	2.94955	2.68439	2.80514	2.80514	2.80918	2.7205	2.82377	4921511E18Rik	0.766423	0.0183102	FALSE
1430467_at	4.86747	4.50672	5.38736	4.94578	5.29071	5.03815	5.03815	4.99395	5.03815	4921511H03Rik	0.468362	-0.152993	FALSE
1432124_at	3.81764	3.95106	3.81764	3.57482	3.9773	3.92731	3.84248	3.68557	3.67589	4921511I17Rik	0.763003	-0.0314212	FALSE
1430624_at	3.85598	3.92552	3.73622	3.85598	4.077	3.7901	3.85598	3.79593	3.85598	4921511M17Rik///Gm10057///Gm15140///Gm15143///Gm16445///Gm5645///Gm5646///Gm5947///Samt1	0.644932	-0.0315739	FALSE
1453494_at	3.78611	3.96714	3.93365	3.8862	3.85187	3.8862	3.6548	3.80207	3.96458	4921513H07Rik	0.37627	0.0613714	FALSE
1431562_at	3.44005	3.40445	3.3935	3.40445	3.36698	3.40445	3.18259	3.5116	3.31663	4921513I03Rik	0.37659	0.0541595	FALSE
1432299_at	4.79727	5.00259	4.94401	4.72295	4.96681	4.71132	4.84224	4.84224	5.09049	4921513I08Rik	0.800527	-0.0239159	FALSE
1453701_at	3.32618	3.33704	3.49063	3.33704	3.32905	3.26908	3.16298	3.52811	3.5324	4921515E04Rik	0.922465	0.00839883	FALSE
1432084_at	5.70699	5.78808	5.71773	5.59348	5.69646	5.87471	5.63194	5.46296	5.53929	4921515G04Rik	0.484306	0.0604995	FALSE
1431477_at	4.91789	4.76391	4.53028	4.76967	4.76391	4.55513	4.77221	4.55513	4.82323	4921515L22Rik	0.620948	0.0515142	FALSE
1454039_at	3.64013	3.62367	3.82238	3.50136	3.79387	4.02679	3.91701	3.69897	3.34467	4921517D16Rik	0.445855	-0.109377	FALSE
1430254_at	4.82111	5.06501	4.87625	4.79822	5.03884	4.87625	4.87625	4.62724	4.63031	4921517D22Rik	0.448564	0.0803711	FALSE
1430398_at	6.13459	6.36041	6.4358	6.17125	6.80381	6.42017	6.65798	6.09779	6.25138	4921517O11Rik	0.292095	-0.170713	FALSE
1432971_at	5.76815	5.80065	5.99271	5.78844	6.07259	5.77224	5.66062	5.71682	5.78844	4921518B13Rik	0.701206	0.0353463	FALSE
1432972_at	5.25154	5.35878	5.37102	5.25216	5.41708	5.35878	5.36094	5.35878	5.46855	4921518B13Rik	0.0802745	-0.084451	FALSE
1431964_at	5.29232	5.21939	5.38999	5.19669	5.32164	5.27629	5.31436	5.29232	5.29232	4921518J05Rik	0.612477	-0.0247895	FALSE
1431797_at	4.59579	4.43347	4.59766	4.49838	4.49838	4.46171	4.43275	4.56378	4.49838	4921518K17Rik	0.419469	0.0403258	FALSE
1432947_at	5.7731	5.69089	5.6181	5.6297	5.61818	5.59082	5.86611	5.46314	5.72595	4921519G19Rik	0.754107	0.0251088	FALSE
1432948_at	3.38473	3.40804	3.38473	3.38072	3.37337	3.36038	3.38473	3.38473	3.38473	4921519G19Rik	0.179657	0.011965	FALSE
1432953_at	3.14542	3.17448	3.21838	3.28325	3.29513	3.27661	3.28325	3.57902	3.28661	4921520E09Rik	0.0816349	-0.138742	FALSE
1432954_at	4.18895	4.32224	4.18895	4.01732	4.18895	4.18164	4.19871	4.28242	4.18895	4921520E09Rik	0.684798	-0.0287688	FALSE
1432684_at	4.41366	4.60917	4.25435	4.28868	4.57004	4.39826	4.53176	4.41366	4.41366	4921521C08Rik	0.4446	-0.0740123	FALSE
1454050_at	3.72274	3.72274	3.67622	3.73849	3.7968	3.89672	3.72274	3.59256	3.48695	4921521D15Rik	0.839535	0.0158935	FALSE
1433284_at	3.75916	3.91469	3.75916	3.69144	3.99463	3.75916	3.71166	3.78068	3.75916	4921522E08Rik	0.779755	-0.0199459	FALSE
1453978_at	5.20118	5.02145	5.33646	5.20118	5.30639	5.2359	5.62319	5.15675	5.20118	4921522H14Rik	0.313382	-0.114614	FALSE
1453441_at	3.14719	3.28513	3.36172	3.33902	3.11403	3.1482	3.22777	3.28513	3.35283	4921522P10Rik	0.405995	0.0576714	FALSE
1454164_at	4.45186	4.30448	4.51045	4.51045	4.51045	4.73116	4.71958	4.51045	4.51045	4921523L03Rik	0.0716623	-0.152108	FALSE
1432253_at	3.46562	3.56044	3.58963	3.64041	3.7658	3.53635	3.81994	3.48105	3.36819	4921523P09Rik	0.758436	-0.0302445	FALSE
1454136_a_at	8.37334	8.37222	8.1074	8.38492	8.17633	8.38688	8.37222	8.44834	8.47141	4921524J17Rik	0.496851	-0.0615683	FALSE
1431479_at	3.40269	3.51391	3.46092	3.46562	3.6785	3.46092	3.68661	3.38173	3.45951	4921524L21Rik	0.324609	-0.0726712	FALSE
1454475_at	3.63847	3.67096	3.69909	3.84941	3.81501	3.71615	3.77403	3.69144	3.64094	4921524M04Rik	0.823917	-0.0130339	FALSE
1430948_at	3.3419	3.39624	3.37942	3.29441	3.37942	3.46562	3.40009	3.34687	3.37942	4921525B02Rik	0.21449	-0.0412894	FALSE
1430732_at	5.47467	5.48072	5.48072	5.48072	5.66507	5.31714	5.61996	5.46841	5.55676	4921525D07Rik	0.494913	-0.0462624	FALSE
1429472_at	4.90869	4.90869	4.91189	4.90869	4.90869	4.7842	4.9733	4.97312	4.76133	4921525O09Rik	0.554185	0.0293604	FALSE
1447836_x_at	5.7254	5.74747	5.76815	5.7329	5.84106	6.15112	5.88072	5.55527	5.66002	4921525O09Rik	0.509809	-0.0741576	FALSE
1432694_at	3.96714	3.95083	3.96714	3.72263	4.07963	3.98902	4.18421	3.98169	3.96714	4921527H02Rik	0.109084	-0.138403	FALSE
1432695_at	3.13534	3.13534	3.31941	3.18141	3.13534	2.96829	2.94733	3.05369	3.22138	4921527H02Rik	0.0997826	0.127671	FALSE
1453691_at	5.03394	5.03394	5.10139	5.03815	5.02599	5.03394	5.0307	4.94841	5.14907	4921528I07Rik	0.707188	0.0142362	FALSE
1431533_at	4.16441	3.96537	3.77357	4.16712	4.11222	3.95384	4.04138	4.18421	4.04138	4921530D09Rik	0.655145	-0.0489852	FALSE
1441720_at	5.78626	5.68654	5.70294	5.64483	4.99945	5.81982	5.72737	5.61458	5.45907	4921530L18Rik	0.281503	0.181086	FALSE
1419718_at	3.77863	3.82907	4.10776	3.74189	3.93133	3.93876	4.22475	3.82471	3.86012	4921530L21Rik	0.431039	-0.0915945	FALSE
1429880_at	5.98023	5.90691	5.92795	5.93098	5.90597	6.07658	6.0776	5.92795	5.78335	4921531C22Rik	0.772576	-0.0177715	FALSE
1431738_at	4.20064	4.46152	4.40928	4.37451	4.40928	4.44374	4.57408	4.49694	4.40928	4921531P14Rik	0.167056	-0.105177	FALSE
1431545_at	6.82231	6.77336	6.6703	6.99008	6.8195	6.72994	6.79126	6.70645	6.61108	4921532D01Rik	0.330316	0.0823664	FALSE
1432095_at	4.11459	4.13995	4.31484	4.07444	4.13995	4.16407	4.13995	4.18508	4.1311	4921534H16Rik	0.878474	0.00892668	FALSE
1420721_at	3.3349	3.46562	3.54285	3.46562	3.43532	3.43728	3.42801	3.46562	3.47355	4921536K21Rik	0.928145	0.00429009	FALSE
1453440_at	3.27942	3.2405	3.2405	3.51622	3.27942	3.04358	3.27942	3.26746	3.27942	4921539E11Rik	0.315302	0.0893016	FALSE
1453922_at	4.41366	4.31787	4.21148	4.31958	4.48689	4.31958	4.24967	4.26561	4.31958	4921539H07Rik	0.836774	-0.0126166	FALSE
1440467_at	4.95547	4.91573	4.83723	4.76835	5.30669	4.92743	5.06411	4.80633	4.92743	4922501C03Rik	0.20151	-0.137204	FALSE
1442733_at	4.76849	4.59234	4.47373	4.64775	4.35523	4.59234	4.92891	4.74512	4.59234	4922501C03Rik	0.850079	-0.0222101	FALSE
1443899_at	5.48102	5.53962	5.12033	5.53786	5.41579	5.30762	5.27126	5.37349	5.11612	4922501C03Rik	0.331939	0.122851	FALSE
1427501_at	7.09439	7.21948	6.70899	7.09439	6.85799	7.07982	7.11414	7.14129	7.14383	4922501L14Rik	0.771011	-0.038101	FALSE
1436969_at	3.87111	3.9873	3.63258	3.63258	3.63258	3.49326	3.57611	3.57254	3.5592	4922501L14Rik	0.0916122	0.214153	FALSE
1453337_at	4.30936	4.47707	4.55861	4.35523	4.34008	4.30936	4.18136	4.30936	4.20123	4922501L14Rik	0.0631193	0.156793	FALSE
1431581_at	5.77611	5.99291	6.06457	6.0559	6.00483	6.03155	6.12931	5.99306	5.98704	4922502B01Rik	0.4768	-0.056786	FALSE
1432182_at	5.33609	5.34338	5.53083	5.30669	5.38112	5.26271	5.61	5.38112	5.30389	4922502B01Rik	0.917032	-0.00851946	FALSE
1455808_at	3.07661	3.07608	3.15318	3.14741	3.2785	3.07661	3.04438	3.05146	2.91727	4922502D21Rik	0.550333	0.0396748	FALSE
1432246_at	3.59672	3.51792	3.97597	3.28089	3.66701	3.64829	3.83828	3.57901	3.56173	4922502N22Rik	0.689032	-0.0659883	FALSE
1439230_at	4.175	4.00666	4.1936	3.96437	4.25101	4.08011	4.30526	4.25101	4.13404	4922505E12Rik	0.148696	-0.119382	FALSE
1432792_at	3.2042	3.38351	3.28924	3.25968	3.3893	3.17786	3.28598	3.28598	3.42444	4930401B11Rik	0.634605	-0.0285588	FALSE
1433084_at	4.68822	4.22212	4.62502	4.35965	4.72381	4.53697	4.39944	4.56839	4.40286	4930402C16Rik	0.693425	-0.0525395	FALSE
1431969_at	4.17694	4.04174	4.11742	4.00618	4.4955	4.023	3.95379	4.04174	3.93432	4930402D18Rik	0.971775	-0.00410017	FALSE
1432110_at	3.59672	3.37422	3.75722	3.83075	3.58905	3.66687	3.39654	3.58905	3.58905	4930402F06Rik	0.540766	0.0736153	FALSE
1432402_at	4.43058	4.78372	4.79417	4.64954	4.84053	4.60034	4.66992	4.64954	4.64954	4930402F11Rik	0.861026	-0.0174723	FALSE
1432659_at	3.84342	3.77149	3.891	3.71851	3.66515	3.78068	3.70498	3.77149	3.77149	4930402H05Rik	0.189848	0.0673486	FALSE
1454319_at	5.16451	5.29499	5.16451	5.00312	5.28849	5.16451	5.16451	5.11852	5.16451	4930402H05Rik	0.740982	-0.023326	FALSE
1429694_at	6.14847	5.9868	5.97394	5.65698	6.14129	5.7903	6.09559	5.7781	5.75671	4930402H24Rik	0.833673	0.029148	FALSE
1433409_at	4.91569	4.64634	5.15851	4.63495	5.14473	5.06446	4.84944	4.8069	4.88146	4930402H24Rik	0.471248	-0.110526	FALSE
1434126_at	8.69018	8.38274	8.65567	8.6582	8.72124	8.8547	8.7887	8.73113	8.67019	4930402H24Rik	0.113927	-0.156495	FALSE
1438038_at	8.7789	8.68904	8.68109	8.64165	8.71706	8.86601	8.86179	8.74332	8.82445	4930402H24Rik	0.0422243	-0.104855	FALSE
1439812_at	4.33343	4.25283	4.34506	4.45257	4.50488	4.18548	4.11572	4.19656	4.32662	4930402H24Rik	0.354025	0.0801232	FALSE
1453884_at	2.99158	2.84207	2.96754	2.96754	2.96754	2.96754	3.02101	2.96754	2.95277	4930402K13Rik	0.411547	-0.0330976	FALSE
1441249_at	4.41873	4.49838	5.02262	4.62601	4.73032	4.64954	4.89421	4.39283	4.49694	4930403D09Rik	0.958808	0.00866823	FALSE
1432992_at	4.63216	4.63216	4.78127	4.47715	4.63216	4.48856	4.68095	4.63216	4.62724	4930403L11Rik	0.803401	0.018471	FALSE
1432993_at	4.51405	4.4309	4.70409	4.4203	4.34629	4.97758	4.57555	4.45624	4.61671	4930403L11Rik	0.559812	-0.0771413	FALSE
1432251_at	4.18399	4.36292	4.13484	4.43296	4.18876	4.18876	4.16437	4.18876	4.18876	4930403O15Rik	0.274427	0.0947961	FALSE
1432751_at	3.25991	3.25922	3.32803	3.48845	3.25991	3.28351	3.18221	3.04636	3.25991	4930403O18Rik	0.113923	0.127523	FALSE
1432752_at	4.73688	4.82215	4.8436	4.72537	4.22295	4.32211	4.47943	4.56764	4.73688	4930403O18Rik	0.0220678	0.316199	FALSE
1454111_at	4.64513	5.09713	5.06997	4.87625	5.01552	5.01552	5.01552	5.06083	5.13133	4930404A10Rik	0.318601	-0.125624	FALSE
1433089_at	4.6513	4.69064	4.82882	4.63851	4.82958	4.67416	4.75202	4.3896	4.7311	4930404F17Rik	0.76707	0.0270248	FALSE
1454470_at	5.3299	5.24072	5.3268	5.44912	5.24566	5.43128	5.35523	5.27503	5.34744	4930404F17Rik	0.919062	0.00570657	FALSE
1432046_at	4.12912	4.04174	4.08965	4.10599	3.98717	4.12782	4.04174	4.04174	4.04174	4930404K06Rik	0.179085	0.0435803	FALSE
1431368_at	4.33551	4.21785	4.48999	4.32886	4.41366	4.48385	4.65334	4.42072	4.34186	4930404N11Rik	0.165236	-0.119634	FALSE
1432131_at	5.59389	5.41964	6.0822	5.59021	5.61306	5.72708	5.63098	5.35214	5.59389	4930404N11Rik	0.601138	0.0880561	FALSE
1456443_at	6.39474	6.34098	6.67663	6.49458	6.7181	6.46781	6.40915	6.45641	6.42478	4930404N11Rik	0.848882	-0.0185196	FALSE
1433419_at	4.68202	4.74861	4.91055	4.64817	4.82605	4.76835	4.78339	4.61211	4.72295	4930405A07Rik	0.947291	0.00476964	FALSE
1454218_at	4.28688	4.17928	4.39829	4.41813	4.43407	4.44983	4.39829	4.39829	4.39829	4930405D01Rik	0.183297	-0.0951077	FALSE
1433335_at	3.30762	3.27839	3.21292	3.27839	3.27839	3.31361	3.27839	3.12623	3.17448	4930405G09Rik	0.423066	0.0351091	FALSE
1433336_at	5.83085	5.72101	5.90696	5.69017	6.1266	5.7562	5.72101	5.61927	5.7069	4930405G09Rik	0.990524	0.00125292	FALSE
1432487_at	4.10354	4.17378	4.17378	4.28242	4.17378	4.45186	4.17378	4.00736	4.30019	4930405H06Rik	0.662771	-0.0380139	FALSE
1454139_at	5.8285	5.92795	5.89931	5.93947	5.93799	6.05336	5.82947	5.89931	5.92004	4930405N21Rik	0.529321	-0.0292254	FALSE
1428833_at	6.55208	6.55208	6.56305	6.6788	6.61769	6.55981	6.3083	6.48923	6.55208	4930406D14Rik	0.234735	0.0810803	FALSE
1445661_at	5.17316	5.27318	5.17316	5.17316	5.32352	5.17316	5.16753	4.85633	5.12764	4930406D18Rik	0.432242	0.0685309	FALSE
1440600_at	4.92743	5.02989	4.80375	4.97393	4.73501	4.92743	5.03803	4.92743	4.7258	4930407I10Rik	0.443256	0.0630082	FALSE
1454216_at	4.40928	4.52804	4.54052	4.40928	4.06041	4.40928	4.58851	4.27437	4.33701	4930408F14Rik///Gm14757///Gm14759///Gm16388	0.197219	0.137864	FALSE
1454110_at	2.9646	3.07468	3.17406	2.93472	3.0628	2.85067	2.97955	2.98282	3.00442	4930408K08Rik	0.387891	0.0609629	FALSE
1432541_at	6.28448	6.2798	6.06033	6.30368	6.36874	6.16667	6.31673	6.28448	6.31792	4930408O17Rik	0.418252	-0.0588355	FALSE
1431408_at	4.51447	4.70501	4.90266	4.70501	4.8168	4.88328	4.82962	4.68822	4.65547	4930412B13Rik	0.488554	-0.067886	FALSE
1454040_at	4.42271	4.44683	4.55245	4.55245	4.66991	4.53329	4.66086	4.613	4.4684	4930412C18Rik	0.10739	-0.0954847	FALSE
1432477_at	4.75008	4.78154	4.73666	4.78664	4.55689	4.64954	4.53287	4.73666	4.78654	4930412D23Rik	0.0861266	0.11123	FALSE
1431635_at	4.28712	4.28712	4.41389	4.28712	4.38046	4.28712	4.28712	4.2493	4.28712	4930412F09Rik	0.613252	0.0205892	FALSE
1432193_at	4.96705	4.6637	4.85571	4.95312	4.90456	5.11691	4.90456	4.84448	4.81083	4930412L05Rik	0.54519	-0.0563708	FALSE
1430872_at	3.74626	3.78614	3.93853	3.64388	3.55204	3.65548	3.77769	3.66031	3.5106	4930412O13Rik	0.103781	0.147479	FALSE
1454128_at	4.13042	4.13042	4.175	4.17151	4.13042	4.11222	4.02064	4.13042	4.08901	4930413E15Rik	0.057736	0.055293	FALSE
1453650_at	6.49102	6.60738	6.48293	6.49102	6.49102	6.49102	6.48417	6.41103	6.49102	4930413F20Rik	0.248904	0.0444348	FALSE
1432816_s_at	4.86338	4.91472	5.48247	4.95744	4.98209	4.90704	4.53549	4.88196	4.92235	4930413G21Rik	0.262543	0.208713	FALSE
1432817_x_at	5.035	5.10352	5.37089	4.91209	5.47789	5.11002	5.11257	5.01026	4.9662	4930413G21Rik	0.827502	-0.0300105	FALSE
1454367_at	6.58584	6.58584	6.97165	6.38834	6.98849	6.77332	6.87116	6.51433	6.35589	4930413G21Rik	0.700495	-0.0677191	FALSE
1460528_at	4.3704	4.21796	4.70866	4.27238	4.80945	4.47778	4.61811	4.47483	4.3704	4930413G21Rik	0.285701	-0.157766	FALSE
1431859_at	3.63984	3.52969	3.62234	3.64645	3.74602	3.51792	3.65608	3.46195	3.62234	4930414F18Rik	0.883869	0.00871963	FALSE
1456636_at	4.622	4.91201	4.3221	4.63996	4.52364	4.73698	4.56857	4.72413	4.48343	4930414L22Rik	0.904964	0.0166664	FALSE
1439541_at	7.56608	7.44619	7.34487	7.45288	6.9428	7.62431	7.44619	7.44619	7.5829	4930414L22Rik	0.74834	0.0440266	FALSE
1443790_x_at	7.73164	7.46463	6.52558	7.68184	7.00044	7.80343	7.85558	7.63056	7.57371	4930414L22Rik	0.520546	-0.221824	FALSE
1447114_x_at	7.2972	7.13489	7.0561	7.24447	7.09814	7.40019	7.24145	7.24743	7.28922	4930414L22Rik	0.356548	-0.0721229	FALSE
1456779_a_at	7.44159	7.51692	6.89799	7.75043	7.10099	7.16199	7.42723	7.58356	7.53226	4930414L22Rik	0.851562	0.040525	FALSE
1441651_at	3.53448	3.65669	3.78068	3.64911	3.78068	4.02773	3.78068	3.78068	4.06497	4930414N06Rik	0.0264986	-0.231709	FALSE
1430044_at	4.68017	4.32224	4.3267	4.22344	4.34875	4.09338	4.39116	4.29893	4.27864	4930415F15Rik	0.39367	0.105964	FALSE
1430248_at	3.54793	3.62553	3.72192	3.54793	3.68481	3.39266	3.52684	3.51773	3.40965	4930415O11Rik	0.161166	0.104487	FALSE
1430211_at	4.99116	4.99116	4.97172	4.99116	5.25854	4.95206	4.91435	4.9625	5.06209	4930415O20Rik	0.522398	-0.0436047	FALSE
1444782_at	4.69209	4.61001	4.88185	4.77638	4.67559	4.69209	4.9625	4.5831	4.53432	4930417H01Rik	0.608602	0.0505622	FALSE
1432215_s_at	4.31595	4.14152	4.15927	4.01187	4.27566	4.43713	4.08489	4.31595	4.22504	4930417O22Rik	0.235629	-0.110584	FALSE
1432801_at	4.93303	4.87442	4.9551	5.05258	4.83604	5.04368	4.9372	4.92317	4.9372	4930418C01Rik	0.723516	0.0183258	FALSE
1454360_at	5.61622	5.59059	5.59436	5.67292	5.85083	5.75821	5.61622	5.45898	5.61622	4930418C01Rik	0.579561	-0.0415692	FALSE
1432343_at	5.75351	5.76707	5.70138	5.87583	5.75351	5.52808	5.70393	5.63812	5.82794	4930419G24Rik	0.223848	0.0841343	FALSE
1431621_at	3.98267	4.32218	4.20836	4.23608	4.023	3.98619	3.66888	3.98965	4.023	4930420G21Rik	0.0416874	0.24918	FALSE
1433024_at	4.01728	4.24295	4.27427	4.42422	4.23293	4.25411	4.07589	4.10213	4.24295	4930421C12Rik	0.561568	0.0580746	FALSE
1454440_at	3.4887	3.83927	3.59057	3.69615	3.79028	3.64388	3.30807	3.64388	3.56029	4930421C12Rik	0.574249	0.0643895	FALSE
1431842_at	4.47963	4.58183	4.61254	4.19235	4.39985	4.31592	4.57135	4.52256	4.58217	4930422C21Rik	0.918318	-0.0117787	FALSE
1453038_at	5.82093	5.49562	5.69313	5.80279	5.80279	6.15558	6.3325	5.77979	5.61583	4930422G04Rik	0.173157	-0.234183	FALSE
1432049_at	6.92506	6.89989	6.65815	6.83546	6.90626	6.61179	6.79951	6.68273	6.88517	4930422I22Rik	0.547247	0.0525481	FALSE
1453375_at	3.51403	3.66715	3.43062	3.45083	3.73161	3.26268	3.49695	3.47735	3.42444	4930422N03Rik	0.701201	0.0370495	FALSE
1433128_at	4.07863	4.175	4.32171	4.24563	4.22169	4.42141	4.09116	4.1036	4.023	4930423C22Rik	0.715608	0.0330728	FALSE
1454490_at	3.59858	3.70512	3.73663	3.64388	3.50034	3.59714	3.72325	3.57569	3.64388	4930423C22Rik	0.232345	0.0629908	FALSE
1454421_at	3.3358	3.24269	3.03034	3.25991	3.03867	3.39653	3.41409	3.29042	3.25991	4930423D22Rik	0.52543	-0.0627391	FALSE
1429546_at	4.70542	4.54922	4.74874	4.48547	4.55363	4.8275	4.26847	4.516	4.55363	4930423K06Rik	0.494465	0.078368	FALSE
1431508_at	5.88485	5.76815	5.67929	5.86876	5.73801	5.52061	5.76815	5.59688	5.75063	4930423M02Rik	0.110906	0.125408	FALSE
1433404_at	3.21136	3.21136	3.21136	3.23618	3.23294	3.21136	3.20287	3.21136	3.19734	4930423O20Rik	0.485923	0.00638879	FALSE
1454597_at	2.85909	2.84686	2.81492	2.85909	2.9002	2.85909	2.88384	2.96746	2.85383	4930423O20Rik	0.0833974	-0.0478936	FALSE
1433234_at	5.25096	4.95089	5.36548	5.2249	5.56849	5.31669	5.63519	5.0389	5.19619	4930424E08Rik	0.318173	-0.153035	FALSE
1454516_at	4.02532	4.04227	4.08317	3.78068	4.00292	3.97596	3.97596	3.89907	3.99079	4930424E08Rik	0.855336	0.01392	FALSE
1454598_at	3.69003	3.74533	3.72102	2.89155	3.78564	3.56245	3.47975	3.39197	3.38756	4930425F17Rik	0.967736	-0.00949438	FALSE
1454599_at	6.52955	6.53659	6.54157	6.67753	6.58918	6.29369	6.38069	6.44314	6.45199	4930425F17Rik///LOC101055738///LOC101056542	0.0540727	0.139574	FALSE
1431866_at	4.35523	4.35523	4.65317	4.24618	4.52617	4.49081	4.35523	4.42588	4.11334	4930425K24Rik	0.865197	0.0201681	FALSE
1432085_at	5.04724	5.29025	5.07245	5.09849	5.31541	5.09849	5.10309	5.0042	5.09849	4930425O10Rik	0.967735	0.00317108	FALSE
1430143_at	4.59737	4.81023	4.69278	4.76399	4.53455	4.76399	5.35132	4.51527	4.76399	4930426D05Rik	0.678632	-0.0697318	FALSE
1430832_at	5.27662	5.50343	6.01519	5.63112	6.02735	5.72494	5.6575	5.58071	5.54759	4930426I24Rik	0.593511	-0.101029	FALSE
1429915_at	3.36481	3.22457	3.32395	3.21107	3.41332	3.26401	3.24203	3.42747	3.28839	4930426L09Rik	0.423863	-0.045946	FALSE
1452337_at	4.39047	4.38608	5.0685	4.4599	4.30516	4.45186	4.45186	4.45186	4.45877	4930427A07Rik	0.42668	0.152338	FALSE
1455818_at	5.83896	5.85432	6.03275	5.91776	5.69135	5.70005	5.69538	5.56247	5.79017	4930427A07Rik	0.00721769	0.223066	FALSE
1430516_at	6.80893	6.56737	6.40263	6.6788	6.5825	6.62099	6.56737	6.80226	6.6463	4930428B01Rik	0.772551	-0.0294526	FALSE
1453390_at	5.39534	5.19251	5.59563	5.1562	5.85285	5.69786	5.44885	5.39534	5.12872	4930428F12Rik	0.328034	-0.169801	FALSE
1453401_at	3.98491	4.19117	4.12711	4.15734	4.19117	4.19117	4.25474	4.19117	4.32669	4930428O21Rik	0.0791375	-0.115854	FALSE
1420580_at	6.29996	6.37628	6.30351	6.32721	6.56737	6.35102	6.46135	6.34234	6.34684	4930429B21Rik	0.12571	-0.0870448	FALSE
1431990_at	5.49078	5.48708	5.45202	5.45202	5.55437	5.30403	5.23146	5.55499	5.52408	4930429D17Rik	0.625753	0.0366865	FALSE
1453921_at	3.29926	3.33338	3.29926	3.63214	3.2114	3.2169	3.29926	3.29926	3.28214	4930429F11Rik	0.208368	0.129218	FALSE
1453925_at	3.40525	3.53763	3.6072	3.53763	3.52904	3.60531	3.41338	3.56029	3.46493	4930429F24Rik	0.896703	0.00733696	FALSE
1454518_at	5.82539	5.85839	5.94902	5.61195	6.34521	5.96864	5.71119	5.27011	5.82539	4930429L21Rik	0.94801	-0.0129205	FALSE
1454519_at	3.62821	3.66561	3.62821	3.63882	3.57778	3.60427	3.62821	3.62821	3.57906	4930429L21Rik	0.036541	0.0367071	FALSE
1432933_at	3.43266	3.27814	3.81099	3.43266	3.4281	3.43266	3.53146	3.43266	3.20738	4930429N05Rik	0.545649	0.082163	FALSE
1432934_at	4.25295	4.16604	4.35523	4.20149	4.5436	4.2721	4.44869	4.25857	4.21425	4930429N05Rik	0.215432	-0.103513	FALSE
1421521_at	3.38408	3.42444	3.41291	3.46512	3.4734	3.3688	3.56442	3.42444	3.35153	4930430A15Rik	0.736677	-0.0148789	FALSE
1453468_at	6.14994	6.14994	5.78844	6.11233	6.08872	6.21028	6.34994	6.25031	6.20854	4930430F08Rik	0.146734	-0.171395	FALSE
1433978_at	7.65283	7.53297	7.15705	7.59394	7.31206	7.67778	7.91552	7.55077	7.55077	4930430F08Rik	0.458825	-0.117183	FALSE
1457754_at	3.73551	3.95592	3.82907	3.86208	3.93074	3.7672	4.15772	3.86208	3.74174	4930430F08Rik	0.614378	-0.0462512	FALSE
1432518_at	4.65971	4.4832	4.65971	5.08706	4.65971	4.8549	4.65971	4.65971	4.64761	4930430J20Rik	0.856659	0.0260919	FALSE
1430900_at	4.54197	4.8155	4.77117	4.62226	4.72687	4.67057	4.66998	4.62226	4.48492	4930430O22Rik	0.515461	0.0528041	FALSE
1431954_x_at	3.16383	3.18637	3.23026	3.128	2.98789	3.00102	3.02723	3.128	3.14712	4930431C11Rik	0.0213055	0.118863	FALSE
1454029_at	3.50524	3.58775	3.83227	3.5679	3.78564	3.5679	3.43012	3.52898	3.5679	4930431F12Rik	0.627279	0.0471824	FALSE
1433181_at	5.62296	5.52542	5.75842	5.47367	5.62739	5.63956	5.57453	5.59618	5.57121	4930431N21Rik	0.923291	-0.00665862	FALSE
1433182_at	4.09479	4.44131	4.04174	4.31711	4.27864	4.13333	4.39829	4.25916	4.25916	4930431N21Rik	0.703206	-0.0419805	FALSE
1446238_at	4.03522	4.13447	4.16347	4.16347	4.06655	4.19457	4.21557	4.16347	4.17629	4930431P03Rik	0.361823	-0.0391318	FALSE
1429885_at	5.2661	5.30275	5.31996	5.27684	5.29761	5.48717	5.70599	5.44021	5.23602	4930431P19Rik	0.159102	-0.141985	FALSE
1446949_at	4.62724	4.77013	4.72817	4.72952	4.42052	4.59159	4.50569	4.5718	4.56151	4930431P19Rik	0.00403256	0.183543	FALSE
1431994_at	4.44527	4.54903	4.91778	4.45766	5.2387	4.56149	4.489	4.41635	4.42298	4930432B10Rik	0.866791	-0.0332709	FALSE
1425311_at	6.21552	5.8842	5.96923	6.15337	6.15337	6.31684	6.31667	6.15065	6.14759	4930432F04Rik	0.129069	-0.161443	FALSE
1433136_at	4.7488	4.7488	4.87944	4.73566	4.96295	5.0339	4.7488	4.74811	4.64048	4930432H08Rik	0.571899	-0.0486721	FALSE
1454495_at	4.6248	4.46547	4.80604	4.6248	4.95611	4.75186	4.64161	4.58686	4.48905	4930432H08Rik	0.620988	-0.0548201	FALSE
1432324_at	4.62595	4.65434	4.47414	4.57717	4.42017	4.57717	4.70907	4.57717	4.57717	4930432J09Rik	0.864064	0.0107509	FALSE
1431447_at	6.10306	6.10306	6.15895	6.09934	6.23759	6.29614	6.0319	6.0031	6.10306	4930432K09Rik	0.770916	-0.0182503	FALSE
1453194_at	4.99489	5.22461	4.99489	5.18966	4.98346	4.78719	4.72139	4.99489	4.97772	4930432K21Rik	0.0446552	0.208082	FALSE
1431998_at	3.77472	3.84807	3.84471	3.83693	4.07189	3.71695	3.93226	3.71695	3.72807	4930432L08Rik	0.928001	-0.00711613	FALSE
1431924_at	4.0456	4.13484	4.05968	4.16736	4.41265	4.333	4.00185	4.13484	4.13484	4930432N10Rik	0.258023	-0.101566	FALSE
1453965_at	3.67825	3.58955	3.81224	3.64202	3.41409	3.81892	3.64202	3.57396	3.53636	4930432O09Rik	0.343253	0.0834458	FALSE
1433193_at	5.42098	5.23065	5.15248	5.56834	5.42098	5.42098	5.3187	5.71165	5.42098	4930433M22Rik	0.355606	-0.115548	FALSE
1433194_at	3.93334	4.00759	3.83322	3.97944	3.84092	3.93334	3.93334	3.93334	3.98379	4930433M22Rik	0.775492	0.013451	FALSE
1420792_at	3.04037	3.04037	3.02364	3.00067	3.02114	3.178	3.04037	3.04037	3.04037	4930433N12Rik	0.268432	-0.0377888	FALSE
1432382_at	3.55126	3.75881	3.55126	3.55126	3.42014	3.54793	3.55126	3.55126	3.55126	4930434B07Rik	0.239085	0.0787767	FALSE
1432030_at	3.6217	3.57068	3.37937	3.64626	3.73041	3.6217	3.42531	3.6217	3.64251	4930434J06Rik	0.51705	-0.0538219	FALSE
1430557_at	3.64901	3.61069	3.61069	3.59654	3.81861	3.43455	3.71535	3.56115	3.67205	4930434J08Rik	0.741123	-0.0236087	FALSE
1457928_at	3.86012	3.86012	3.91598	3.75991	3.86012	3.92694	3.90482	3.59241	3.82308	4930435E12Rik	0.700356	0.0275577	FALSE
1432359_at	5.98989	5.78838	5.98989	5.89561	5.98989	5.90758	6.1094	5.88066	6.0094	4930435F05Rik	0.349137	-0.0634417	FALSE
1431547_at	3.34825	3.45969	3.34682	3.41923	3.38885	3.25952	3.22457	3.34825	3.31962	4930435F18Rik	0.0742039	0.0853361	FALSE
1431628_at	4.56149	4.22819	4.45077	4.37662	4.37662	4.35523	4.46213	4.23554	4.18895	4930435H24Rik	0.384946	0.0805746	FALSE
1431556_at	2.9859	3.00474	3.06245	3.00893	3.06245	3.20351	3.08245	3.06245	3.12723	4930435M08Rik	0.0243045	-0.0921113	FALSE
1432897_at	3.77763	3.41409	3.59672	3.5116	3.75475	3.64536	3.59672	3.76706	3.43035	4930435N07Rik	0.540564	-0.0638365	FALSE
1454407_at	5.02123	4.9625	5.17316	4.88024	4.9625	5.19874	4.90351	4.87867	4.9625	4930435N07Rik	0.74816	0.0280996	FALSE
1429960_at	5.30601	5.53472	5.41075	5.83623	5.44135	5.63453	5.53472	5.53472	5.53472	4930438A08Rik	0.912224	-0.0140779	FALSE
1433059_at	4.49497	4.49497	4.28812	4.45563	4.60291	4.72827	4.43687	4.44648	4.61588	4930439G18Rik	0.116528	-0.132656	FALSE
1454457_at	5.37196	5.49042	5.64459	5.45165	5.5008	5.64512	5.42974	5.49822	5.5008	4930439G18Rik	0.721851	-0.0252815	FALSE
1454083_at	3.24096	2.97364	3.01858	3.03696	2.84833	3.139	3.01222	3.00075	3.25853	4930440C22Rik	0.867614	0.0157667	FALSE
1419335_at	4.08598	4.0998	4.37454	4.16173	4.26886	4.19117	3.96748	4.19117	4.22739	4930441O14Rik	0.898367	0.0112995	FALSE
1431915_at	5.02535	4.95667	4.64907	4.75757	4.33343	4.42603	4.52459	4.64907	4.76089	4930442E04Rik	0.0346415	0.308361	FALSE
1454204_at	3.74743	3.85598	3.8797	3.67589	4.13062	4.1289	3.85598	3.82859	3.8351	4930442G10Rik	0.0959757	-0.166085	FALSE
1431767_at	4.43591	4.76224	4.3912	4.42381	4.4657	4.98666	4.55931	4.55931	4.75779	4930442G15Rik	0.243316	-0.162467	FALSE
1454143_at	4.85816	4.93528	5.0072	4.79549	4.85816	4.66805	4.57599	4.59361	4.93035	4930442H23Rik	0.0835992	0.173801	FALSE
1430440_at	4.57323	4.58806	4.58051	4.72703	4.71738	4.50678	4.53041	4.58806	4.58806	4930442J19Rik	0.567798	0.03107	FALSE
1430677_at	4.99334	5.01319	4.9625	5.03597	4.99334	4.97831	5.02908	4.99334	4.99334	4930442L01Rik	0.840335	0.0037694	FALSE
1430223_at	4.13484	4.01964	4.59217	4.13484	4.43749	4.13484	4.48092	4.13484	3.71491	4930442P07Rik	0.837634	0.0397718	FALSE
1430870_at	5.26798	5.3053	5.16451	5.3053	5.32335	5.3053	5.3053	5.37439	5.3053	4930442P19Rik	0.159654	-0.0619542	FALSE
1454148_at	3.04551	3.49591	3.26882	3.329	3.08772	3.51792	3.38766	3.329	3.24018	4930443B20Rik	0.821866	-0.0276858	FALSE
1432743_at	3.5116	3.56278	3.40232	3.70345	3.6862	3.75748	3.67903	3.52903	3.5781	4930443G03Rik	0.230685	-0.100932	FALSE
1432744_at	4.86259	5.05555	5.01805	4.98209	4.98209	5.12078	5.04131	4.98209	4.87041	4930443G03Rik	0.745959	-0.0197651	FALSE
1431481_at	5.02613	4.94574	4.96221	4.96386	5.1336	5.02613	5.22749	5.1526	5.01484	4930443O20Rik	0.0238098	-0.136446	FALSE
1424003_at	6.89487	7.04288	6.87999	7.1207	6.72678	6.83416	6.69508	7.01564	7.08455	4930444A02Rik	0.280987	0.113368	FALSE
1424004_x_at	7.79552	7.69698	7.79696	7.84924	7.80777	7.77603	7.57192	7.79552	7.82911	4930444A02Rik	0.629654	0.0286039	FALSE
1447867_x_at	3.21136	3.24882	3.16908	3.11619	3.09977	3.35353	3.16908	3.03472	3.17538	4930444A02Rik	0.753747	0.0198657	FALSE
1458323_at	3.37942	3.33207	3.73258	3.29622	3.51157	3.34153	3.85065	3.3634	3.24733	4930444A19Rik	0.854328	-0.027821	FALSE
1433167_at	6.7719	6.84584	6.8513	6.7719	6.73204	6.93289	6.7719	6.7719	6.66607	4930444E06Rik	0.501538	0.0352772	FALSE
1454509_at	4.39829	4.34862	4.3307	4.41473	4.48334	4.34487	4.39829	4.39829	4.39829	4930444E06Rik	0.326006	-0.0315336	FALSE
1439402_at	2.8135	2.86226	2.86394	2.84686	2.91656	2.81878	2.93141	2.88858	2.84686	4930444F02Rik	0.210126	-0.0337974	FALSE
1446239_at	4.91795	4.93269	4.91795	5.06634	5.02675	4.62226	4.73503	4.90869	4.91795	4930444F02Rik	0.200257	0.116599	FALSE
1430390_x_at	3.84717	3.84814	4.01254	3.85316	4.08904	3.81961	3.88832	3.84977	3.80548	4930444G20Rik	0.997746	-0.000192645	FALSE
1432955_at	3.53488	3.65148	3.34348	3.52138	3.41172	3.71314	3.36534	3.52138	3.5116	4930444K16Rik	0.92823	0.00816774	FALSE
1432956_at	3.33768	3.38759	3.38077	3.24698	3.27979	3.29926	3.38674	3.29926	3.21545	4930444K16Rik	0.356329	0.0421558	FALSE
1431979_at	3.69923	3.47358	3.67589	3.77589	3.67589	3.60799	3.60574	3.71394	3.67589	4930444M15Rik	0.997176	0.00025706	FALSE
1431450_at	3.77268	3.8116	3.8116	3.74488	4.0443	4.10055	3.77083	3.8116	3.83899	4930444P10Rik	0.127065	-0.128066	FALSE
1433197_at	4.10026	4.22246	4.4131	4.35965	4.36593	4.63281	3.94168	4.35965	4.3359	4930445B03Rik	0.697313	-0.0533289	FALSE
1433198_at	4.11222	4.16347	4.19895	4.10994	4.1406	4.38391	4.45717	4.14154	4.12156	4930445B03Rik	0.228228	-0.102811	FALSE
1432265_at	3.57468	3.68888	3.47923	3.4712	3.57468	3.57468	3.57468	3.66742	3.8052	4930445B16Rik	0.250287	-0.0858334	FALSE
1432451_at	3.41153	3.79065	3.64895	3.57127	3.87454	3.68212	3.68212	3.69809	3.76183	4930445E18Rik	0.193948	-0.134141	FALSE
1432724_at	3.20217	3.58737	3.5277	3.52669	3.82907	3.16861	3.58777	3.48499	3.43939	4930445G23Rik	0.775623	-0.0409807	FALSE
1432725_at	2.77706	3.18212	2.9511	2.80804	2.80468	2.80804	2.69096	2.80804	2.80804	4930445G23Rik	0.213434	0.145628	FALSE
1453475_at	7.42215	7.35317	7.2606	7.40991	7.32746	7.35937	7.45414	7.29998	7.35317	4930445K14Rik	0.955459	0.00263221	FALSE
1431671_at	4.93605	5.14473	5.10454	5.14862	4.96836	4.76863	5.06562	5.10454	5.10454	4930447A16Rik	0.349615	0.0811467	FALSE
1431393_at	5.59389	5.37706	4.6404	5.60008	5.67672	6.16903	6.25542	5.53819	5.60008	4930447C04Rik	0.0972372	-0.545031	FALSE
1431896_at	3.55548	3.53247	3.69665	3.55431	3.50242	3.13506	3.30699	3.43552	3.46657	4930447C04Rik	0.0307502	0.215417	FALSE
1446260_at	3.31542	3.4983	3.67487	3.69125	3.28953	3.52811	3.42444	3.36694	3.32604	4930447C04Rik	0.175043	0.157945	FALSE
1432516_at	2.75006	2.73971	2.65611	2.70959	2.90081	2.78246	2.7668	2.6921	2.7316	4930447F04Rik	0.185582	-0.0608839	FALSE
1432147_at	5.7301	5.7301	5.60523	5.7301	5.7301	6.01159	5.7301	5.6513	5.73934	4930447F24Rik	0.330402	-0.073604	FALSE
1441749_at	4.70895	4.79922	4.67878	4.92235	4.88391	4.28825	4.54376	4.51295	4.57229	4930447F24Rik	0.0940702	0.217097	FALSE
1441750_x_at	4.21234	4.33676	4.31226	4.31226	4.50263	4.24258	4.08213	4.2144	4.51364	4930447F24Rik	0.851182	-0.0176721	FALSE
1432959_at	5.64459	5.72405	5.72405	5.93155	5.79675	5.72405	5.72405	5.60547	5.72405	4930447I22Rik	0.577807	0.0411871	FALSE
1432960_at	3.40427	3.5116	3.5116	3.46562	3.47021	3.77235	3.5116	3.50759	3.5116	4930447I22Rik	0.231271	-0.0813985	FALSE
1432366_at	5.14236	5.20275	5.23008	5.20118	5.39914	5.38172	5.20118	5.17814	5.17116	4930447K03Rik	0.240768	-0.0721772	FALSE
1432242_at	3.20018	3.39269	3.29843	3.15773	3.42795	3.11669	3.20128	3.00919	3.14948	4930447N08Rik	0.38119	0.0813391	FALSE
1454205_at	4.52016	4.4715	4.79483	4.49383	4.87315	4.65131	4.7955	4.42457	4.43058	4930448A20Rik	0.602121	-0.0649436	FALSE
1453699_at	3.10328	3.0129	3.11418	3.03974	3.0876	2.8909	3.0129	2.92631	3.12292	4930448D08Rik	0.287845	0.0594034	FALSE
1433238_at	3.91834	3.91834	3.91834	3.91142	3.97027	4.2198	3.86841	3.93032	3.91834	4930448E06Rik	0.353343	-0.0648146	FALSE
1433239_at	4.56149	4.61902	4.86766	4.46589	4.61902	4.61902	4.74373	4.61902	4.56878	4930448E06Rik	0.955554	-0.00539726	FALSE
1432951_at	4.78419	4.74572	4.9061	4.5523	4.78419	4.85242	4.94474	4.72752	4.89138	4930448E22Rik	0.316667	-0.0929731	FALSE
1432952_at	4.00849	4.13042	4.26157	4.0376	4.35523	4.19895	4.13042	3.99694	4.03622	4930448E22Rik	0.702253	-0.0340308	FALSE
1432457_at	4.94518	4.79012	5.0144	4.85273	4.94874	4.77557	4.85273	4.57315	4.95619	4930448F12Rik	0.388462	0.0793333	FALSE
1453842_at	3.7155	3.85077	4.03813	3.78901	3.78564	3.60452	3.63429	3.78564	3.84779	4930448K12Rik	0.216309	0.116775	FALSE
1433082_at	4.37638	4.42781	4.45186	4.3681	4.40952	4.60819	4.76835	4.5712	4.35965	4930448K20Rik	0.135537	-0.137343	FALSE
1433083_at	3.25991	3.41409	3.54541	3.41409	3.60053	3.42584	3.41409	3.25133	3.41409	4930448K20Rik	0.878159	-0.0128019	FALSE
1433343_at	3.66689	3.54761	3.84807	3.62744	3.68483	3.67542	3.95151	3.66689	3.55225	4930448K20Rik	0.723991	-0.0336751	FALSE
1433344_at	6.10446	6.20204	6.4808	6.20204	6.46404	6.20204	6.07384	6.15921	6.20909	4930448K20Rik	0.81306	0.0256906	FALSE
1433345_s_at	5.6186	5.66781	5.37349	5.6186	5.62208	5.88132	5.59506	5.6186	5.54705	4930448K20Rik	0.381194	-0.0831974	FALSE
1452559_at	5.24733	5.23689	5.50575	5.22294	5.45029	5.68186	5.34042	5.29005	5.27394	4930448N21Rik	0.338053	-0.104081	FALSE
1454027_at	5.02936	5.40161	5.18451	5.08091	5.02093	5.17258	5.04941	5.22629	5.17258	4930448N21Rik	0.640983	0.0457401	FALSE
1431872_at	3.58256	3.8577	3.67869	3.57906	3.84186	3.84186	3.64937	3.36697	3.40746	4930449A18Rik	0.676046	0.0529995	FALSE
1430840_at	4.30288	4.45973	4.44442	4.21781	4.53222	4.28712	4.06545	4.23889	4.33764	4930449C09Rik	0.523813	0.0639439	FALSE
1432544_at	5.42599	5.46634	5.26672	5.31627	5.31627	5.61282	5.27887	5.2602	5.31627	4930449E01Rik	0.88545	0.011943	FALSE
1433294_at	4.17314	4.1731	4.10787	4.33538	4.14976	3.83291	4.13834	4.04887	4.16347	4930449I04Rik	0.140501	0.130703	FALSE
1433295_at	3.64603	3.4172	3.9001	3.74602	3.67691	3.74602	4.15832	3.74602	3.77308	4930449I04Rik	0.321548	-0.142733	FALSE
1419151_at	3.6779	3.61972	3.58836	3.73235	3.52026	3.89672	3.69065	3.74515	3.68662	4930449I24Rik///Gm6309///Gm6370	0.465276	-0.0532967	FALSE
1430714_at	3.19169	3.31655	3.06902	3.42014	3.45951	3.27014	3.29101	3.23618	3.20631	4930451C15Rik	0.643912	-0.0432806	FALSE
1433402_at	4.85273	5.1099	5.02453	4.78816	4.94742	4.85273	4.85273	4.59234	4.82007	4930451E06Rik	0.217292	0.130772	FALSE
1454595_at	4.39322	4.64408	4.79904	4.79091	4.64725	4.62226	4.19475	4.62226	4.62226	4930451E06Rik	0.402207	0.115055	FALSE
1441173_at	4.41849	4.44387	4.26607	4.36494	4.31595	4.16379	4.09303	4.32678	4.31595	4930451G09Rik	0.0747152	0.130242	FALSE
1453594_at	4.42541	4.08901	4.12569	4.30666	4.27191	3.84277	3.84277	4.07907	4.47466	4930451G09Rik	0.390376	0.134457	FALSE
1441086_at	4.9625	4.95019	4.8921	5.09591	4.96885	5.08154	5.03859	4.92308	4.9625	4930451I11Rik	0.717047	-0.0197334	FALSE
1430789_at	3.83341	3.67967	3.90554	3.82907	3.77261	3.82907	3.82907	3.8066	3.78098	4930452B06Rik	0.875496	0.00825743	FALSE
1431854_a_at	4.64954	4.48388	4.72621	4.64954	4.64954	4.64954	4.64954	4.4297	4.40918	4930452B06Rik	0.389945	0.0697913	FALSE
1438228_at	6.2728	6.4553	6.42053	6.29834	6.53436	6.50673	6.44024	6.28714	6.19676	4930452B06Rik	0.704558	-0.031305	FALSE
1430755_at	5.76449	6.12623	5.74114	5.76449	5.68725	5.76449	5.92795	5.72532	5.59975	4930452G13Rik	0.35972	0.108137	FALSE
1432279_at	4.77169	4.93157	4.89058	4.72752	5.36214	5.035	5.19538	4.98209	4.84075	4930452L02Rik	0.0481834	-0.252732	FALSE
1431955_at	3.5425	3.35731	3.5009	3.46528	3.28772	3.42444	3.31665	3.42444	3.42444	4930453H23Rik	0.118321	0.0909549	FALSE
1454405_at	3.96714	4.21666	4.18214	3.96714	3.87138	3.96714	3.56029	3.84813	3.99462	4930453J04Rik	0.0555318	0.234957	FALSE
1454406_at	6.03399	5.98692	6.05818	6.03977	6.11789	5.87457	5.83443	5.92406	5.89601	4930453J04Rik	0.11281	0.100323	FALSE
1432078_at	4.00077	4.14804	3.93063	4.16057	3.78068	3.88112	3.78068	3.93063	4.04219	4930453L07Rik	0.0528252	0.176942	FALSE
1423976_at	7.48608	7.4977	7.47684	7.7456	7.49841	7.54234	7.54234	7.65816	7.74878	4930453N24Rik	0.58154	-0.046449	FALSE
1423977_at	3.91135	3.97685	3.81294	3.74339	3.91136	3.72446	3.5116	3.74339	3.69048	4930453N24Rik	0.121289	0.144872	FALSE
1449718_s_at	4.88936	4.74162	4.50185	5.00623	4.85273	4.67191	5.09408	4.85273	5.12869	4930453N24Rik	0.364408	-0.135263	FALSE
1449719_at	3.18653	3.21451	3.3057	3.08508	3.0664	3.18653	3.32992	3.01544	3.35698	4930453N24Rik	0.935404	0.00690317	FALSE
1438553_x_at	5.08038	5.02696	5.07214	4.9625	4.5823	4.65416	4.59465	5.07326	4.9625	4930453N24Rik	0.0605129	0.262121	FALSE
1454150_at	4.89092	4.85557	4.85557	4.92743	4.85557	4.90301	4.78671	4.78671	4.85557	4930453O03Rik	0.157431	0.0448567	FALSE
1431634_at	6.23003	6.25724	6.34013	6.23003	6.23003	6.20854	6.23003	6.13528	6.23003	4930455C13Rik	0.123754	0.0575766	FALSE
1454073_at	3.626	3.65669	3.76374	3.67044	3.626	3.47304	3.82873	3.31521	3.36265	4930455D15Rik	0.171198	0.158089	FALSE
1432123_at	3.36197	3.19153	3.2178	3.27942	3.2169	3.47049	3.47743	3.25246	3.21277	4930455H04Rik	0.408573	-0.0633292	FALSE
1430907_at	3.72947	3.90114	3.90414	3.56401	3.8021	3.95588	3.8021	3.60875	3.82245	4930455J16Rik	0.8192	-0.023565	FALSE
1432888_at	5.68181	5.87488	5.91378	5.95909	5.80263	5.88425	5.76414	5.80263	5.80263	4930455M05Rik	0.515326	0.0461372	FALSE
1460529_at	3.41356	3.51327	3.53724	3.53724	3.67589	3.60855	3.53724	3.53724	3.50187	4930455M05Rik	0.13839	-0.0718342	FALSE
1432967_at	3.65856	3.86021	3.83508	3.65856	3.69809	3.87051	3.90288	3.45741	3.60912	4930456A14Rik	0.66148	0.0455033	FALSE
1432968_at	4.20581	4.20581	4.19515	4.20581	4.45613	4.32034	4.20581	4.13484	4.08384	4930456A14Rik	0.609946	-0.0370457	FALSE
1433119_at	5.16398	5.34086	5.40583	5.2215	5.06308	5.22756	5.16431	4.98269	5.23286	4930456G14Rik	0.0852241	0.148941	FALSE
1454485_at	3.79042	3.88869	3.88671	3.8782	3.74289	3.6365	3.93401	3.8782	3.8782	4930456G14Rik	0.461201	0.0470438	FALSE
1454422_at	4.73603	4.93363	4.76398	4.8702	4.8702	5.06836	4.67921	4.86711	5.01186	4930456J16Rik	0.401249	-0.0733888	FALSE
1433306_at	3.87144	3.78269	4.25477	3.87144	4.01725	3.84377	3.94674	3.84807	3.82379	4930456K20Rik	0.683946	0.0491617	FALSE
1454552_at	4.79908	4.65547	4.64899	4.62539	4.64899	4.73827	4.64899	4.62214	4.47636	4930456K20Rik	0.372311	0.0552789	FALSE
1432225_at	4.46059	4.66166	4.15714	4.41092	3.98813	4.45055	4.3216	4.41092	4.41092	4930456L15Rik	0.457175	0.106153	FALSE
1453488_at	4.75641	4.79023	4.56669	4.88459	5.07326	4.94216	4.62408	4.81015	4.78713	4930458D05Rik	0.364602	-0.0978774	FALSE
1454135_at	3.83407	3.81687	3.65669	3.70967	3.7304	3.80404	3.72149	3.78582	3.74189	4930458K08Rik	0.960587	-0.00240216	FALSE
1432208_at	3.91929	4.18421	4.20894	3.85598	4.23083	3.88566	3.90237	3.95094	3.82246	4930459C07Rik	0.49359	0.0836474	FALSE
1454054_at	3.19601	3.55504	3.61012	3.57589	3.69809	3.6103	3.50474	3.55504	3.55504	4930459I23Rik	0.385835	-0.100375	FALSE
1453889_at	4.37343	4.38299	4.41595	4.43446	4.37662	4.41965	4.50772	4.37662	4.17485	4930461C15Rik	0.612934	0.0306128	FALSE
1431870_at	4.5243	4.45943	4.86188	4.45017	4.39829	4.39829	4.37981	4.28212	4.20889	4930463O16Rik	0.0843546	0.240464	FALSE
1432537_at	3.96714	3.96714	3.96714	3.96714	3.93028	3.96714	3.96714	3.95945	3.95247	4930465A12Rik	0.157699	0.0118431	FALSE
1453862_at	4.61902	5.01649	4.8158	4.96858	4.96858	4.8158	4.56149	4.8158	4.62299	4930465K10Rik	0.428354	0.0980393	FALSE
1431574_at	3.93788	4.10507	4.48007	4.12497	4.10967	4.26804	4.1765	4.12497	4.16791	4930465M20Rik	0.953161	-0.00741971	FALSE
1432648_at	3.29926	3.53365	3.63492	3.49067	3.68237	3.56351	3.65075	3.35	3.68101	4930466F19Rik	0.344777	-0.0959024	FALSE
1432889_at	5.13449	5.06154	5.19105	5.0922	5.16522	5.23311	4.83391	5.13449	5.13449	4930466I24Rik	0.802678	0.0195739	FALSE
1439671_at	6.38367	5.99878	6.26586	6.23998	6.09963	6.32302	6.26873	6.49411	6.26586	4930466K18Rik	0.530457	-0.0681953	FALSE
1454427_at	4.44683	4.49318	4.44683	4.58146	4.33194	4.4211	4.30141	4.62509	4.43787	4930467D19Rik	0.330695	0.0685924	FALSE
1454428_at	5.17316	5.17316	5.17316	5.17316	5.04668	5.07988	5.21382	5.17316	5.17316	4930467D19Rik	0.319944	0.0358213	FALSE
1453877_at	3.24018	3.10967	3.52152	3.24018	3.55326	3.38816	3.48123	3.16112	3.31356	4930467D21Rik	0.39224	-0.101578	FALSE
1431639_at	3.35904	3.47507	3.47114	3.49734	3.45543	3.58415	3.56013	3.41268	3.47507	4930468A15Rik	0.331244	-0.0468457	FALSE
1431735_at	3.89679	3.93517	4.15215	3.93954	4.4188	4.17111	4.0509	3.86123	3.8782	4930469G21Rik	0.451084	-0.0951342	FALSE
1454057_at	6.32262	6.3411	6.39905	6.28804	6.48923	6.34874	6.3411	6.24138	6.22413	4930470B04Rik	0.873475	0.00878598	FALSE
1454068_at	4.40265	4.33326	4.6199	4.34437	4.49069	4.44407	4.40265	4.42474	4.23041	4930470H14Rik	0.753027	0.0265326	FALSE
1450302_at	5.21542	5.1278	4.98465	5.07278	5.06244	5.07278	5.07278	4.93346	5.04823	4930470P17Rik	0.313405	0.062224	FALSE
1454094_at	3.46548	3.74384	3.92341	3.57417	3.78564	3.88729	4.07064	4.01578	3.74602	4930471E19Rik	0.114052	-0.224351	FALSE
1453838_at	4.66523	4.48047	4.60185	4.9372	5.03926	4.81873	4.73048	4.61394	4.89522	4930471G03Rik	0.265404	-0.148337	FALSE
1430739_at	3.33675	3.44195	3.49537	3.34467	3.21144	3.34217	3.34467	3.34467	3.33644	4930471M09Rik	0.10943	0.0888078	FALSE
1432278_at	3.41625	3.62271	3.53096	3.44564	3.44564	3.34125	3.51649	3.34924	3.44564	4930471M09Rik	0.192595	0.0842367	FALSE
1430249_at	4.7488	4.67567	4.7488	4.7488	4.53599	4.70966	4.88519	4.80411	4.7488	4930473A02Rik	0.922779	-0.00623324	FALSE
1431683_at	4.38674	4.45735	4.429	4.38674	4.39913	4.53783	4.36938	4.29538	4.2913	4930473H19Rik	0.483553	0.0363563	FALSE
1433096_at	4.5999	4.77589	4.76305	4.88157	5.00848	4.59401	5.10397	4.77589	4.58108	4930473M17Rik	0.651339	-0.0575823	FALSE
1433097_at	3.64388	3.73707	4.62244	3.68362	4.27656	4.49758	4.61837	3.78068	3.86625	4930473M17Rik	0.360102	-0.286137	FALSE
1432067_at	5.95897	5.56682	6.1462	5.90947	6.08279	6.02641	6.01827	5.78545	5.79906	4930473O22Rik	0.744708	-0.047031	FALSE
1433370_at	5.24404	5.64881	5.40312	5.19931	5.30275	5.24494	5.16017	5.21293	5.24494	4930474A20Rik	0.261743	0.140671	FALSE
1454579_at	5.50452	5.53472	5.60571	5.57904	5.59045	5.53472	5.39752	5.41799	5.53472	4930474A20Rik	0.208541	0.0609183	FALSE
1432058_at	3.5639	3.25312	3.5639	3.5639	3.46249	3.5116	3.5639	3.57913	3.63459	4930474H20Rik	0.48462	-0.0641408	FALSE
1441335_at	3.9608	4.00139	4.19065	4.04174	4.02138	4.05624	3.89923	4.10097	4.02757	4930474N05Rik	0.66528	0.0275668	FALSE
1431448_at	3.54353	3.6608	3.80998	3.64388	3.66428	3.72379	3.58618	3.62048	3.85247	4930474N09Rik	0.741267	-0.0248902	FALSE
1433316_at	4.13121	4.15191	4.23397	4.20158	4.9779	4.04754	3.7272	4.26812	4.07189	4930477O15Rik	0.861988	-0.0388629	FALSE
1433317_at	5.5567	5.66646	5.42747	5.58221	5.68445	5.48072	5.39534	5.50439	5.50439	4930477O15Rik	0.537841	0.0443472	FALSE
1453629_at	5.53452	5.59059	5.58039	5.42416	5.85486	5.58039	5.61622	5.54219	5.55547	4930478L05Rik	0.204077	-0.0974121	FALSE
1433301_at	3.79308	3.71923	3.83048	3.74859	4.15021	4.02252	3.86656	3.6347	3.69809	4930478M09Rik	0.359659	-0.101568	FALSE
1454550_at	4.88686	4.90456	4.96204	4.88686	4.97185	5.00093	4.72562	4.88686	4.67806	4930478M09Rik	0.435198	0.0574166	FALSE
1432100_a_at	5.95366	6.02331	5.93311	5.91149	6.00441	5.86359	5.85285	5.93311	5.85839	4930478P22Rik	0.207158	0.0529218	FALSE
1454100_at	3.329	3.59517	3.65669	3.51651	4.03961	3.9322	3.65972	3.57314	3.5323	4930480E11Rik	0.115523	-0.223053	FALSE
1453707_at	2.91475	3.07002	2.95264	2.95264	3.13138	2.9633	2.9092	2.84003	2.99247	4930480G23Rik	0.931957	0.00523904	FALSE
1433340_at	4.18134	4.48236	4.46805	4.32142	4.35523	4.34386	4.60287	4.08736	4.34386	4930480K02Rik	0.881722	0.0166547	FALSE
1454569_at	4.78874	4.85912	5.06248	4.36128	5.00537	4.70726	4.58405	4.76235	4.7191	4930480K02Rik	0.943266	0.012279	FALSE
1431858_at	3.0584	3.0584	3.24914	3.12289	3.0584	3.10893	2.85447	2.88786	2.98567	4930480K15Rik	0.0673444	0.14314	FALSE
1447157_at	3.56442	3.47095	3.67319	3.58656	3.94494	3.66977	3.95373	3.52167	3.43125	4930480K23Rik	0.305994	-0.130494	FALSE
1453716_at	4.72019	4.8451	5.01687	4.7488	4.66263	5.03878	4.88516	4.71184	4.57314	4930480K23Rik	0.601828	0.0584323	FALSE
1436146_at	3.53724	3.6463	3.68031	3.71363	3.74178	3.63618	3.72008	3.6463	3.62196	4930481A15Rik	0.549825	-0.0288908	FALSE
1430451_at	5.34159	5.14293	5.22642	5.32543	5.1181	5.4763	5.49168	5.24494	5.14183	4930481B07Rik	0.71463	-0.0354785	FALSE
1433303_at	4.35391	4.65672	4.87574	4.66022	4.70989	4.39431	4.66022	4.54685	4.7166	4930483C01Rik	0.811402	0.0310764	FALSE
1433304_at	2.98789	3.09784	3.25572	3.29839	3.15109	3.05016	3.09041	3.19859	3.09675	4930483C01Rik	0.608273	0.0425616	FALSE
1432315_at	3.60185	3.54975	3.60107	3.70727	3.37942	3.46009	3.55905	3.45082	3.55905	4930483C13Rik	0.0272975	0.133298	FALSE
1454160_at	3.44975	3.58832	3.35585	3.49432	3.40304	3.41409	3.38841	3.44975	3.52218	4930483C13Rik	0.531257	0.0365671	FALSE
1460298_at	4.88556	4.91004	4.97204	4.99584	4.80516	4.81061	4.99805	4.91004	4.91004	4930483J18Rik	0.262923	0.0540891	FALSE
1432192_at	3.81141	3.93027	3.81141	3.89672	3.81141	3.51891	3.71215	3.96915	3.81141	4930483K19Rik	0.272705	0.0978462	FALSE
1454208_at	3.93038	4.23041	4.08907	4.23894	4.23041	4.35523	4.3759	4.23041	4.15893	4930483O08Rik	0.138051	-0.147978	FALSE
1431944_at	3.80092	3.7431	3.62821	3.64534	3.78512	3.8232	3.89856	3.78057	3.71478	4930484H19Rik	0.108886	-0.0960575	FALSE
1440502_at	3.46562	3.37942	3.5983	3.62627	3.46562	3.27303	3.46977	3.46562	3.51861	4930485B16Rik	0.315153	0.0788735	FALSE
1444517_at	5.90531	5.6092	5.56247	5.6177	5.74421	5.6926	5.75212	5.70313	5.70313	4930485B16Rik///Gm872	0.604729	-0.0453671	FALSE
1433166_at	3.2582	3.49537	4.00602	3.28513	3.59672	3.65238	3.49537	3.52052	3.36127	4930485E13Rik	0.942018	-0.0140722	FALSE
1454508_at	3.08682	3.05742	3.26164	2.97364	2.88169	2.91051	3.04438	3.04438	3.00062	4930485E13Rik	0.150487	0.11856	FALSE
1430790_at	3.75755	3.75755	3.72309	3.75755	4.05971	3.98259	3.57468	3.66569	3.68155	4930485G23Rik	0.671211	-0.0439095	FALSE
1433013_at	3.83202	3.53563	3.95282	3.64647	4.02118	3.7901	4.1026	3.78068	3.74417	4930485G23Rik	0.262318	-0.146011	FALSE
1433314_at	4.12349	3.80819	3.82318	3.95393	3.89672	3.79123	3.92561	3.89672	3.89672	4930486A15Rik	0.586148	0.0457966	FALSE
1433315_at	3.74189	3.80255	4.5025	3.74189	3.71004	3.74189	3.74189	3.62126	3.75037	4930486A15Rik	0.297115	0.23412	FALSE
1430051_at	5.45845	5.33353	5.19825	5.38706	5.45701	5.26713	5.33353	5.32053	5.10703	4930486L24Rik	0.568867	0.0472776	FALSE
1454324_at	4.34483	4.35965	4.46518	4.36752	4.40468	4.10342	4.07504	4.09528	4.28992	4930487N04Rik	0.0409221	0.190628	FALSE
1454325_at	4.86191	4.86766	4.89129	5.10617	5.0259	5.05336	4.74392	4.61811	4.64908	4930487N04Rik	0.337646	0.113684	FALSE
1428525_at	9.92605	9.92605	9.82321	9.95661	9.8422	10.0431	9.93903	10.0906	10.0147	4930488B01Rik	0.182924	-0.0779461	FALSE
1431550_at	4.86576	4.97687	4.98402	4.97185	4.85595	4.86576	4.91233	4.57183	4.71778	4930488B22Rik	0.0563042	0.164895	FALSE
1429669_at	5.26802	5.41093	5.4824	5.25806	5.21971	5.21149	5.34831	5.26802	5.26802	4930488L21Rik	0.199115	0.0917425	FALSE
1431557_at	3.71481	4.09463	3.79479	3.79479	3.70697	3.84244	4.05425	3.79479	3.78482	4930488N15Rik	0.902461	0.0131025	FALSE
1433326_at	5.03014	5.40778	5.35412	5.07927	5.35512	5.25283	5.19978	4.97074	5.21286	4930488N24Rik	0.870305	0.0195664	FALSE
1453910_at	3.63232	3.5056	3.53988	3.51515	3.61069	3.59672	3.53988	3.51412	3.53988	4930500A05Rik	0.739813	-0.0120214	FALSE
1433260_at	3.62193	3.56564	3.71923	3.73463	3.81394	3.72394	3.71923	3.40804	3.75815	4930500E03Rik	0.776165	-0.0243005	FALSE
1454059_at	5.24249	5.29605	5.17316	5.25579	4.93392	5.13617	5.22668	5.22668	5.23435	4930500F04Rik	0.205015	0.0903127	FALSE
1453549_at	5.81102	5.8665	6.14651	5.8665	5.72563	5.87707	5.83809	5.66005	5.88281	4930500G05Rik	0.211293	0.125905	FALSE
1454155_at	4.75739	4.80856	4.65971	4.73776	4.65971	4.38284	4.65677	4.65971	4.55354	4930500H12Rik	0.0425472	0.15834	FALSE
1454260_at	5.08098	5.18322	5.2981	5.34042	5.46634	5.28326	5.14887	5.26432	5.26432	4930500M09Rik	0.469212	-0.0597424	FALSE
1429934_at	3.54793	3.66571	3.41226	3.49903	3.60053	3.61485	3.54793	3.5785	3.55235	4930502E18Rik	0.440075	-0.047598	FALSE
1432325_at	4.65979	4.46599	4.70963	4.57508	4.65979	4.69395	4.65979	4.81632	4.51654	4930502M04Rik	0.385038	-0.066656	FALSE
1431184_a_at	3.34618	3.28067	2.99331	3.18181	3.18181	3.0584	3.23705	3.07101	3.18181	4930503B20Rik	0.551914	0.0544781	FALSE
1431185_at	3.00735	2.63156	2.74186	2.77706	2.79674	2.77706	3.0584	2.721	2.64488	4930503B20Rik	0.92614	-0.0101572	FALSE
1453903_at	4.53225	4.64381	4.58806	4.58806	4.60865	4.44034	4.5012	4.47246	4.69051	4930503B20Rik	0.416224	0.045407	FALSE
1453526_at	3.01821	2.98095	2.85138	3.13638	2.8883	2.98095	2.98095	2.95349	2.98095	4930503E14Rik	0.556103	0.0397988	FALSE
1431486_at	3.29271	3.29271	3.34924	3.29271	3.14353	3.50003	3.2072	3.33348	3.29271	4930503E24Rik	0.862736	0.0114529	FALSE
1454701_at	4.8141	4.53501	4.09116	4.75033	4.07614	4.50275	4.67454	4.50275	4.50275	4930503L19Rik	0.637346	0.0958591	FALSE
1454702_at	5.47421	5.547	5.41931	5.21352	5.24192	5.61891	5.64416	5.36623	5.47421	4930503L19Rik	0.610971	-0.0555771	FALSE
1432292_at	4.13484	4.09345	4.02377	4.19145	4.31642	4.03347	4.02923	4.13484	4.31798	4930504C09Rik	0.47822	-0.0555109	FALSE
1440460_at	4.40265	4.40265	4.49209	4.38705	4.40862	4.47641	4.19396	4.40265	4.27945	4930504O13Rik	0.268515	0.0688902	FALSE
1432404_at	3.78564	3.871	3.96833	4.03478	3.89435	3.81183	3.93871	3.7724	3.77083	4930505A04Rik	0.281163	0.0773142	FALSE
1432424_at	3.53874	3.61726	3.51257	3.52001	3.30693	3.49537	3.65022	3.34775	3.5921	4930505H01Rik	0.377765	0.0686731	FALSE
1453835_at	5.01934	5.13208	5.48708	5.10652	4.79469	4.91882	5.01934	4.74665	5.01934	4930505M18Rik	0.0615403	0.286486	FALSE
1453909_at	5.84751	5.91739	6.00442	5.8962	5.93208	5.91739	5.91739	5.86949	6.0309	4930505N22Rik	0.699374	-0.0170691	FALSE
1432709_at	3.54793	3.69772	3.54793	3.55796	3.36822	3.59672	3.54793	3.67614	3.39411	4930505O19Rik	0.342777	0.0712632	FALSE
1432710_at	3.72432	3.49524	3.89575	3.63401	4.01624	3.60593	4.023	3.5973	3.63401	4930505O19Rik	0.521938	-0.0879678	FALSE
1431934_at	3.89672	4.01289	4.175	4.02162	4.15175	4.02162	3.78769	4.08738	4.09856	4930505O20Rik	0.97444	-0.0028444	FALSE
1453719_at	4.35523	4.2375	4.13132	4.37176	4.14109	4.23041	4.28771	4.37391	4.21955	4930506C21Rik	0.743852	0.02342	FALSE
1429055_at	8.15893	7.88253	7.89852	7.96633	7.7388	8.14478	8.26076	8.10599	7.93352	4930506M07Rik	0.605268	-0.0601913	FALSE
1429904_at	5.07332	5.34442	5.00701	5.07332	5.07332	5.07332	5.29264	5.16439	5.06325	4930507A01Rik	0.922658	-0.00886714	FALSE
1427360_at	5.96449	5.92256	5.88281	5.98692	5.64751	5.86034	5.94219	5.66141	5.87076	4930507D05Rik	0.074718	0.142754	FALSE
1432622_a_at	4.31626	4.30371	4.51163	4.42242	4.21752	4.33936	4.50555	4.42652	4.51567	4930507D05Rik	0.871787	-0.0124185	FALSE
1432244_at	4.85521	5.0855	5.08648	4.97746	5.11566	5.1562	5.01708	4.71893	4.75546	4930507D10Rik	0.663551	0.0484945	FALSE
1430099_at	3.11209	3.13941	3.09405	3.13117	3.11209	3.10315	3.24856	3.16457	3.06862	4930509E16Rik	0.567022	-0.0202163	FALSE
1433307_at	3.82907	3.7657	3.90119	3.92375	3.82907	4.06491	3.96751	3.74189	3.71867	4930509E22Rik	0.904203	-0.00948482	FALSE
1454553_at	5.09016	4.86492	4.95784	4.93735	5.06538	4.9864	4.96302	4.7849	5.02604	4930509E22Rik	0.97051	-0.00258288	FALSE
1430389_at	5.00882	4.85351	5.17316	4.72268	5.15173	5.03815	5.23041	4.87018	4.87678	4930509H03Rik	0.468439	-0.0939063	FALSE
1432038_at	3.27163	3.10428	3.25467	3.23383	3.35853	3.21136	3.21136	3.11478	3.16691	4930509J09Rik	0.9514	0.00351603	FALSE
1431546_at	5.06277	4.97533	5.04575	4.95005	4.67455	4.96118	4.93206	5.00478	5.08519	4930509K18Rik	0.347012	0.076926	FALSE
1431987_at	3.19122	3.2169	3.37111	3.50949	3.55502	3.20288	3.25255	3.25255	3.25255	4930510E17Rik	0.85121	0.0190658	FALSE
1430812_at	2.90622	3.1277	2.72292	2.81357	3.03204	2.80582	2.77313	2.90622	2.90622	4930511A02Rik	0.939007	0.00791734	FALSE
1431540_at	4.24706	4.41887	4.26234	4.2523	4.37729	4.19243	4.28562	4.24295	4.07707	4930511E03Rik	0.384468	0.0600688	FALSE
1431565_at	4.17499	4.20478	4.31574	4.18421	4.18421	4.44683	4.13033	4.18421	3.93334	4930511J24Rik	0.637263	0.0441461	FALSE
1429353_a_at	3.37476	3.41366	3.66605	3.40408	3.63611	3.41474	3.34794	3.28513	3.43121	4930511M11Rik	0.658621	0.0416127	FALSE
1432401_a_at	5.64832	5.77979	5.76815	5.83914	5.60533	6.01835	5.91904	6.0265	5.61604	4930511M11Rik	0.477747	-0.0781982	FALSE
1431370_at	3.84161	3.82719	3.80058	3.6439	3.69809	3.51254	3.81396	3.71753	3.81396	4930512B01Rik	0.379609	0.0671035	FALSE
1454113_at	3.13471	2.97863	2.99545	3.16462	3.00427	2.9092	3.03466	3.12723	3.16462	4930512B01Rik	0.765972	0.0203566	FALSE
[truncated: 43,102 more rows]
