# Supplementary material for: Gomafu lncRNA knockout mice exhibit mild hyperactivity with enhanced responsiveness to the psychostimulant methamphetamine
Source: Sci Rep. 2016 Jun 2;6:27204. doi: 10.1038/srep27204 (PMC4890022; doi:10.1038/srep27204)
Supplement: Supplementary table T2 [file srep27204-s3.xls]

## Sheet: Gomafu Hippocampus all list
Supplemental table T2. Gene expression analyses of dissected hippocampus (adult) using microarray
gomafu_WT_#1.CEL	gomafu_WT_#2.CEL	gomafu_KO_#1.CEL	gomafu_KO_#2.CEL	genesymbol	P-value (t-test)	fold change (log2)	Flag (fold change>1.5, P<0.05)
6.89446	6.79683	6.17909	6.31755	Olfr599	0.025739	-0.597329	TRUE	This result could not be confirmed by qPCR
10.3118	10.0827	10.1038	10.1656	0610007C21Rik|Slc5a6	0.681823	-0.0625815	FALSE
8.70144	8.63434	8.7223	8.68996	0610007L01Rik	0.446111	0.0382435	FALSE
6.5935	6.43801	6.5646	6.67921	0610007P08Rik	0.3948	0.106149	FALSE
7.33811	7.23188	6.96151	7.22701	0610007P08Rik	0.367756	-0.190732	FALSE
10.1877	10.3374	10.2698	10.0849	0610007P14Rik	0.550891	-0.08524	FALSE
7.24373	7.56917	7.26979	7.09823	0610007P22Rik|Baiap3	0.381944	-0.222434	FALSE
6.27625	6.91931	6.51678	6.08666	0610008F07Rik	0.533927	-0.296062	FALSE
8.29871	8.11072	8.35313	8.44322	0610009B22Rik	0.251597	0.193462	FALSE
6.8595	6.76997	6.64309	7.07885	0610009D07Rik	0.867458	0.0462352	FALSE
7.47435	7.64213	7.5373	7.42707	0610009O20Rik|1700086O06Rik	0.538285	-0.0760576	FALSE
7.29008	6.77436	7.12667	7.42276	0610010F05Rik	0.518544	0.242499	FALSE
8.19042	8.01974	8.32888	8.46817	0610010K14Rik	0.121605	0.293447	FALSE
8.17519	8.44993	8.23603	8.30448	0610010O12Rik	0.810776	-0.042313	FALSE
7.96869	8.11332	8.23592	8.09554	0610011F06Rik	0.341546	0.124724	FALSE
7.383	7.42357	7.51581	7.45735	0610011L14Rik	0.159278	0.0832952	FALSE
8.35208	8.49156	8.20332	8.58402	0610012G03Rik	0.908351	-0.0281517	FALSE
6.0113	6.6834	6.16661	5.92016	0610012H03Rik	0.526351	-0.303964	FALSE
8.28223	8.2797	8.20468	8.37706	0610031J06Rik	0.927175	0.009903	FALSE
8.11663	8.02435	8.11273	8.17329	0610037L13Rik	0.336401	0.0725245	FALSE
8.29508	8.20516	8.22682	8.18938	0610037P05Rik	0.515232	-0.042024	FALSE
7.21525	7.45162	7.64597	7.29554	0610040J01Rik	0.590529	0.137319	FALSE
6.61347	6.73196	6.77396	6.30453	1100001G20Rik	0.670641	-0.133473	FALSE
7.31631	7.62991	7.59542	7.23715	1110002B05Rik	0.833911	-0.0568267	FALSE
5.21512	5.22768	5.22141	5.28324	1110002N22Rik	0.496153	0.0309288	FALSE
10.9143	10.7116	10.855	10.9108	1110003E01Rik	0.613993	0.0699605	FALSE
7.48692	7.59215	7.37253	7.56101	1110004E09Rik	0.585713	-0.0727645	FALSE
8.66846	8.47776	8.60525	8.75917	1110004F10Rik	0.470772	0.109104	FALSE
7.33074	7.37849	7.31844	7.28419	1110005A03Rik	0.224124	-0.0533021	FALSE
6.97784	7.41645	7.6457	6.87949	1110006O24Rik	0.898711	0.0654527	FALSE
7.59764	7.5302	7.56914	7.55987	1110007A13Rik	0.988949	0.0005867	FALSE
7.28428	7.64324	7.35813	7.35285	1110007C09Rik	0.654438	-0.108271	FALSE
9.47226	9.44917	9.36224	9.55849	1110008F13Rik|Sla2	0.99772	-0.000352	FALSE
7.05807	7.12866	7.04161	6.95123	1110008J03Rik	0.240155	-0.0969462	FALSE
7.30155	7.29725	7.39305	7.45637	1110008L16Rik	0.156141	0.125308	FALSE
8.59248	8.60474	8.60793	8.59488	1110008P14Rik	0.784695	0.002792	FALSE
7.13372	7.1404	7.11022	7.14064	1110012J17Rik	0.582535	-0.0116283	FALSE
6.45346	6.92688	6.6285	6.41234	1110012L19Rik	0.604747	-0.169749	FALSE
6.99065	7.5019	7.1699	6.96448	1110017D15Rik	0.610549	-0.179087	FALSE
10.1432	9.99698	9.8948	10.0111	1110018G07Rik	0.342024	-0.117151	FALSE
7.03816	6.93224	7.00015	7.24874	1110018J18Rik	0.452173	0.139249	FALSE
6.21187	6.33739	6.4311	6.34804	1110031I02Rik	0.284117	0.114943	FALSE
8.7406	8.34652	8.6575	8.79876	1110032A03Rik	0.514545	0.184569	FALSE
5.30646	5.49035	5.3369	5.44696	1110032A04Rik	0.958361	-0.0064758	FALSE
7.37608	7.43983	7.32282	7.36376	1110032A13Rik	0.250923	-0.064666	FALSE
6.78101	6.91376	6.93302	6.78872	1110034A24Rik|9330151L19Rik	0.903254	0.0134871	FALSE
6.93416	7.14016	7.07849	6.9445	1110036O03Rik	0.856625	-0.0256681	FALSE
7.79878	7.20123	7.68976	7.91275	1110037F02Rik	0.489262	0.30125	FALSE
7.1918	6.47958	6.91129	7.14031	1110037F02Rik	0.688641	0.190104	FALSE
7.08059	7.41421	7.14964	7.02893	1110038F14Rik	0.510496	-0.158114	FALSE
7.78817	7.90503	7.88636	7.69099	1110049F12Rik	0.67106	-0.0579275	FALSE
8.86222	8.86388	8.85055	8.95077	1110051M20Rik|9130231A04Rik|5930420B01Rik|LOC100048133	0.590118	0.03761	FALSE
7.94013	7.69221	7.77169	7.91462	1110057K04Rik	0.871546	0.0269867	FALSE
5.77787	5.70326	5.7123	5.7588	1110058L19Rik	0.921352	-0.005014	FALSE
7.14077	6.83275	6.83503	7.22949	1110059E24Rik	0.873346	0.0454994	FALSE
6.83001	6.96608	6.7867	6.90395	1110059G10Rik	0.617779	-0.0527163	FALSE
9.96839	10.1103	10.0321	10.0272	1110067D22Rik|Gm5065	0.91372	-0.00967775	FALSE
7.10274	7.41302	7.20059	7.15623	1190002H23Rik	0.698553	-0.0794711	FALSE
6.31716	6.77267	6.49718	6.2193	1190003J15Rik	0.569361	-0.18667	FALSE
6.34042	6.6646	6.54665	6.05453	1190005I06Rik	0.573325	-0.201922	FALSE
6.18882	6.61461	6.34637	6.14378	1200009I06Rik|Gm10425	0.597215	-0.156641	FALSE
7.85645	8.00158	7.85203	7.73037	1200009O22Rik|Gm16499	0.286385	-0.13781	FALSE
6.98001	6.68668	7.02398	7.13534	1200011I18Rik	0.319147	0.246319	FALSE
6.82461	7.08094	6.90196	6.70678	1200011M11Rik	0.460017	-0.148405	FALSE
7.4301	7.19362	7.24882	7.35025	1200014J11Rik	0.935857	-0.0123268	FALSE
6.29274	5.77127	5.97682	6.12248	1200016B10Rik	0.957442	0.0176466	FALSE
7.93239	7.96273	7.95931	7.87826	1300001I01Rik	0.60584	-0.0287735	FALSE
6.34112	6.97143	6.58268	6.20241	1300002K09Rik|E230008N13Rik	0.561667	-0.26373	FALSE
8.18906	7.87437	8.02319	8.25391	1300010F03Rik	0.643234	0.106835	FALSE
6.82662	6.76952	6.88988	6.96159	1300014I06Rik	0.114308	0.127666	FALSE
6.28157	6.87196	6.48898	6.20531	1300017J02Rik	0.579151	-0.22962	FALSE
7.62477	7.8221	7.78242	7.61872	1300018I17Rik	0.875375	-0.0228633	FALSE
7.08374	7.20283	7.35915	7.20346	1300018J18Rik|Tubgcp6	0.302188	0.138018	FALSE
7.17515	7.53164	7.27204	7.31284	1500002O20Rik	0.790371	-0.0609545	FALSE
9.84653	9.71916	9.85389	9.9032	1500003O03Rik	0.353773	0.0957005	FALSE
7.87224	7.79218	7.791	7.76733	1500010J02Rik	0.399931	-0.0530484	FALSE
8.68714	8.60972	8.8808	8.78491	1500011B03Rik|2610524H06Rik	0.100976	0.184423	FALSE
8.06956	7.57459	7.8371	8.15044	1500011H22Rik	0.626377	0.171696	FALSE
7.35685	7.51879	7.36189	7.41289	1500011K16Rik	0.645042	-0.0504274	FALSE
5.51413	5.406	5.5158	5.48715	1500015L24Rik	0.581553	0.0414073	FALSE
5.23373	5.8376	5.64418	5.30924	1500015O10Rik	0.883903	-0.0589483	FALSE
7.60056	7.47888	7.61901	7.5952	1500031L02Rik	0.46321	0.067389	FALSE
9.63506	9.74412	9.73899	9.64733	1500032L24Rik	0.964725	0.00356775	FALSE
8.18459	8.0617	8.0694	8.09176	1500035H01Rik	0.613362	-0.0425627	FALSE
6.14488	6.66196	6.43061	6.18736	1520401A03Rik	0.783121	-0.0944343	FALSE
6.9008	7.05783	6.94298	6.95741	1600002H07Rik	0.773973	-0.0291195	FALSE
6.52456	6.77881	6.74101	6.35229	1600002K03Rik	0.701536	-0.105036	FALSE
8.42979	7.97129	8.02078	8.22056	1600012F09Rik	0.791381	-0.0798675	FALSE
9.94134	9.71836	9.86723	9.97453	1600012F09Rik	0.562966	0.091025	FALSE
7.01882	7.18047	6.89201	7.11769	1600012H06Rik	0.571411	-0.094791	FALSE
7.45931	7.73609	7.50575	7.37677	1600014C10Rik	0.448949	-0.156441	FALSE
5.51891	5.93181	5.8136	5.48267	1600015I10Rik	0.798998	-0.0772313	FALSE
7.74867	7.73922	7.90663	7.63989	1600021P15Rik	0.862282	0.0293128	FALSE
5.94414	6.25451	6.12811	5.88031	1600029D21Rik	0.681235	-0.0951158	FALSE
6.46784	7.0307	6.85357	6.68487	1700001C02Rik	0.955515	0.0199522	FALSE
6.35743	6.99186	6.54993	6.19598	1700001C19Rik|AI661453	0.513555	-0.301688	FALSE
6.14068	6.9587	6.30912	6.0194	1700001C19Rik|AI661453	0.51255	-0.385433	FALSE
5.68232	6.03503	5.83391	5.63734	1700001G17Rik	0.618669	-0.123049	FALSE
5.97662	6.43591	6.28584	6.0091	1700001J03Rik	0.850584	-0.0587966	FALSE
5.85394	6.34847	5.98499	5.64615	1700001K19Rik	0.452206	-0.285633	FALSE
5.71091	6.38562	5.90363	5.80988	1700001O22Rik	0.671083	-0.191508	FALSE
5.14373	5.383	5.22377	5.17557	1700001P01Rik	0.68843	-0.0636974	FALSE
4.85023	4.70466	4.87826	4.80597	1700003E24Rik|1700084M14Rik	0.534586	0.0646693	FALSE
5.6267	5.88788	5.96007	5.65337	1700003M02Rik	0.829533	0.0494316	FALSE
6.04006	6.64435	6.37625	5.93146	1700006J14Rik	0.669294	-0.188343	FALSE
4.96897	5.3095	5.26378	5.00496	1700007G11Rik	0.98402	-0.00487295	FALSE
5.25576	5.41289	5.20806	5.19331	1700007K09Rik	0.336363	-0.133642	FALSE
6.50792	6.40509	6.5357	6.75085	1700007K13Rik	0.302666	0.186767	FALSE
5.1508	5.39504	5.27553	5.26177	1700008P20Rik	0.977791	-0.0042636	FALSE
5.81015	6.44275	5.87387	5.86742	1700009J07Rik	0.567065	-0.255801	FALSE
6.09886	6.34354	6.32631	6.19873	1700009P17Rik	0.8007	0.041314	FALSE
4.93882	5.35034	5.14154	4.84982	1700010H22Rik	0.620424	-0.148902	FALSE
5.9606	6.04948	6.12681	5.94128	1700010I14Rik	0.813188	0.0290071	FALSE
5.29096	5.65274	5.28416	5.17638	1700010M22Rik	0.39732	-0.241577	FALSE
5.03092	5.22491	5.18262	5.05939	1700010M22Rik	0.958385	-0.006908	FALSE
6.38926	6.84305	6.80909	6.19589	1700011A15Rik	0.795907	-0.113666	FALSE
4.82174	5.28736	5.02571	4.86043	1700011F03Rik	0.717663	-0.111482	FALSE
5.26987	5.45984	5.52137	5.22505	1700011F14Rik	0.967104	0.00835385	FALSE
5.01033	5.45994	5.02282	4.96473	1700011H14Rik	0.475486	-0.241358	FALSE
7.66969	7.32739	7.45529	7.73682	1700011J10Rik	0.704301	0.0975137	FALSE
5.74177	5.75418	5.73511	5.52965	1700012A03Rik	0.462051	-0.115597	FALSE
4.90923	5.11462	5.16469	4.92226	1700012B09Rik	0.861348	0.0315565	FALSE
6.95939	6.90062	6.99967	6.99636	1700012B15Rik	0.258763	0.0680087	FALSE
6.63943	7.24034	6.95008	6.56361	1700013B16Rik|Gm4934	0.6669	-0.183036	FALSE
6.28807	6.64695	6.34408	6.23357	1700013G24Rik	0.494707	-0.178683	FALSE
5.83628	6.31701	5.89798	5.1997	1700013N18Rik	0.352532	-0.527805	FALSE
5.46866	6.04973	5.63169	5.54142	1700016H13Rik	0.658322	-0.172638	FALSE
6.654	6.91081	6.83917	6.54856	1700016K19Rik	0.693356	-0.0885385	FALSE
6.45653	6.675	6.59083	6.40198	1700018B08Rik	0.679242	-0.0693608	FALSE
5.70988	6.30338	5.63172	5.69691	1700018B24Rik	0.45308	-0.342318	FALSE
5.32034	5.53298	5.52301	5.12539	1700018F24Rik|Gm4871	0.705674	-0.102459	FALSE
5.63475	6.17299	5.98187	5.46085	1700018L24Rik	0.674284	-0.18251	FALSE
6.0483	6.39165	5.99652	5.84475	1700019B03Rik	0.303292	-0.299341	FALSE
6.54438	6.45386	6.43133	6.56583	1700019D03Rik	0.995325	-0.0005446	FALSE
6.74724	6.92288	6.7929	6.61777	1700019E19Rik	0.405317	-0.129731	FALSE
7.17392	7.06787	7.07423	7.20122	1700019G17Rik|Cml2	0.858104	0.0168341	FALSE
4.71628	5.13641	5.06705	4.76457	1700019M22Rik	0.971552	-0.010537	FALSE
5.91873	6.44031	5.88487	5.93966	1700019N12Rik	0.49103	-0.267256	FALSE
5.80959	6.14981	5.94994	5.71214	1700019N19Rik	0.555671	-0.148659	FALSE
7.91479	7.77907	7.97536	7.91263	1700020C11Rik	0.366893	0.097067	FALSE
6.67436	6.82699	6.82136	6.71404	1700020D05Rik	0.873699	0.0170252	FALSE
6.35787	6.71463	6.38544	6.02601	1700020L24Rik|Mmp28	0.321757	-0.330524	FALSE
5.5103	5.98293	5.38977	5.53374	1700020M10Rik	0.430686	-0.28486	FALSE
6.03931	6.65566	6.55579	5.84361	1700020N01Rik	0.783909	-0.147784	FALSE
7.64613	7.631	7.59154	7.67999	1700020O03Rik	0.95989	-0.0028	FALSE
7.89297	7.74333	7.78528	8.13242	1700021F05Rik	0.563867	0.140697	FALSE
6.16286	6.68622	6.4943	6.18321	1700021F07Rik	0.809777	-0.0857819	FALSE
7.99715	8.04977	7.97377	7.9351	1700021K19Rik	0.180108	-0.06902	FALSE
6.14491	6.22327	6.17366	6.39533	1700022C21Rik	0.525907	0.100402	FALSE
5.62505	6.34056	5.88006	5.5413	1700023E05Rik	0.586259	-0.272129	FALSE
6.83696	6.82773	7.15232	6.43462	1700024B05Rik|Gm5930|Gm3371	0.9313	-0.0388762	FALSE
5.40734	5.83355	5.63441	5.56068	1700025E21Rik	0.932099	-0.0228974	FALSE
4.50213	4.5022	4.48539	4.45881	1700025F22Rik	0.264921	-0.0300684	FALSE
10.6547	10.1359	10.4765	10.724	1700025G04Rik	0.573835	0.204958	FALSE
7.99435	7.35911	7.87176	8.07195	1700025G04Rik	0.517811	0.295124	FALSE
6.54318	6.4588	6.39976	6.4171	1700025K23Rik	0.261651	-0.0925562	FALSE
5.81292	6.21376	5.68525	5.69239	1700026D08Rik	0.352147	-0.324515	FALSE
4.72974	4.88908	4.82978	4.66523	1700027A23Rik	0.64302	-0.061907	FALSE
5.50686	6.22978	5.8456	5.48605	1700027D21Rik	0.680887	-0.202498	FALSE
6.09267	6.10536	5.97659	6.07841	1700028P14Rik	0.391074	-0.0715138	FALSE
6.15767	6.52668	6.26491	6.07558	1700029G01Rik	0.518585	-0.171929	FALSE
6.30475	6.70886	6.52294	6.06219	1700029H14Rik	0.557894	-0.214239	FALSE
6.77858	6.09477	6.66272	6.68191	1700029I01Rik|Gm13251|Zfp534|Gm13139|Gm13151|Gm13162|Gm13161	0.615805	0.235644	FALSE
6.61627	7.17243	6.79856	6.71702	1700029I15Rik	0.709372	-0.136563	FALSE
5.93189	6.30435	5.93061	5.41371	1700029M20Rik	0.307816	-0.445959	FALSE
5.56776	5.88538	5.57583	5.35286	1700029P11Rik	0.321896	-0.262225	FALSE
4.83501	5.16621	5.13283	4.83654	1700030F18Rik	0.949462	-0.0159234	FALSE
6.94421	7.114	7.15243	6.90841	1700030J22Rik	0.993821	0.0013167	FALSE
6.82661	6.90158	6.99689	6.75175	1700030K09Rik	0.947706	0.0102272	FALSE
4.94102	5.05812	5.06285	4.91618	1700034E13Rik	0.924876	-0.0100548	FALSE
6.56856	6.6148	6.42352	6.7333	1700034H14Rik	0.945722	-0.0132727	FALSE
5.95203	6.44587	6.06115	6.06139	1700034I23Rik	0.676177	-0.137683	FALSE
5.58739	5.98968	5.56391	5.36178	1700034J05Rik	0.324231	-0.325692	FALSE
5.67879	6.02059	5.45218	5.33499	1700034O15Rik	0.200561	-0.4561	FALSE
7.05254	7.56378	7.15589	6.79284	1700037C18Rik|Nat15	0.408693	-0.333795	FALSE
8.39733	8.58443	8.47292	8.3821	1700037H04Rik	0.62395	-0.0633745	FALSE
6.51066	6.59725	6.43451	6.47525	1700040L02Rik	0.223486	-0.099078	FALSE
5.12936	5.34065	4.96127	4.92659	1700041G16Rik	0.213972	-0.291076	FALSE
5.30983	5.59173	5.44185	5.29665	1700045I19Rik	0.672758	-0.0815321	FALSE
6.15836	6.05617	6.12887	5.89619	1700049E17Rik1|LOC624112	0.562532	-0.0947347	FALSE
5.63667	5.60952	5.71016	5.49039	1700049E17Rik1|LOC624112	0.869813	-0.0228232	FALSE
6.2717	6.63961	6.4268	6.15341	1700049L16Rik	0.550492	-0.165549	FALSE
7.75583	7.88455	7.84823	7.6988	1700052K11Rik	0.683513	-0.0466757	FALSE
6.30903	6.31221	6.30632	6.44955	1700052N19Rik	0.519627	0.0673173	FALSE
8.11506	8.07289	8.11364	8.18956	1700054N08Rik|2810455O05Rik	0.345526	0.057624	FALSE
6.57385	6.79947	6.81434	6.39495	1700054O13Rik	0.771835	-0.0820141	FALSE
5.96832	6.17434	6.14565	5.98967	1700055D18Rik	0.980093	-0.00366845	FALSE
5.43505	5.8968	5.56911	5.33392	1700058C13Rik	0.519631	-0.214411	FALSE
6.16274	6.42689	6.21192	6.03077	1700065I17Rik	0.404203	-0.173468	FALSE
5.91916	6.30517	6.15752	5.85084	1700067K01Rik	0.706024	-0.107985	FALSE
4.80713	4.81385	4.86889	4.74218	1700067P10Rik	0.950309	-0.00495665	FALSE
4.62143	4.95101	4.71166	4.58686	1700072E05Rik	0.55478	-0.136962	FALSE
5.25581	6.22822	5.3789	5.13708	1700073E17Rik	0.496409	-0.484025	FALSE
4.6112	4.75073	4.75683	4.53834	1700074P13Rik	0.824531	-0.0333816	FALSE
6.13489	6.53641	6.06685	5.73036	1700080E11Rik	0.240923	-0.437046	FALSE
8.562	8.54087	8.63556	8.6241	1700081L11Rik|D11Ertd726e|D030002E05Rik|LOC100043982	0.0418412	0.078396	FALSE
5.1017	5.36181	5.75523	5.1793	1700092C17Rik	0.561416	0.235508	FALSE
5.21043	5.36159	5.14689	5.01632	1700093K21Rik	0.179993	-0.204405	FALSE
4.91699	5.20671	5.216	4.87401	1700094C09Rik	0.947097	-0.0168421	FALSE
6.03847	6.0888	6.09144	6.28334	1700094D03Rik	0.410627	0.123758	FALSE
5.53516	5.63081	5.43175	5.47266	1700102P08Rik	0.185098	-0.13078	FALSE
4.92375	5.2016	5.11046	4.854	1700108M19Rik	0.712132	-0.0804398	FALSE
5.76742	6.3078	6.21472	5.69716	1700120K04Rik	0.847489	-0.081666	FALSE
6.88329	7.00419	6.92708	6.78989	1700123O20Rik|Acin1	0.450896	-0.0852488	FALSE
6.06371	6.26565	6.05062	5.87965	1700125H20Rik	0.273729	-0.199545	FALSE
5.39498	5.44267	5.5228	5.4973	1700128F08Rik	0.111132	0.0912287	FALSE
4.73089	4.91029	4.86935	4.69787	1700129C05Rik	0.793858	-0.0369781	FALSE
6.65525	6.93112	6.90694	6.598	1810006K21Rik	0.862502	-0.040717	FALSE
7.68251	7.68083	7.76882	7.69323	1810008A18Rik	0.415965	0.0493569	FALSE
6.44428	6.75914	6.57744	6.42175	1810009A15Rik	0.637773	-0.102121	FALSE
5.10964	5.59061	5.38693	4.80393	1810009J06Rik|Gm2663	0.571964	-0.25469	FALSE
5.56841	6.21767	5.93618	5.86475	1810011O10Rik	0.98547	0.007421	FALSE
6.86763	7.0363	6.888	6.96208	1810014F10Rik	0.808091	-0.0269229	FALSE
5.64156	5.93524	5.94651	5.57679	1810018F18Rik	0.92059	-0.0267541	FALSE
6.45682	6.77717	6.55739	6.22014	1810019J16Rik	0.430137	-0.228229	FALSE
6.69645	6.60215	6.62921	6.77801	1810020D17Rik	0.610092	0.0543134	FALSE
5.95995	6.01239	5.80186	5.34286	1810024B03Rik	0.319319	-0.413809	FALSE
7.33741	7.39466	7.49523	7.27887	1810026J23Rik	0.878869	0.0210123	FALSE
5.75047	5.45592	5.52219	5.71726	1810029B16Rik	0.935114	0.0165271	FALSE
5.25489	5.51038	5.80384	5.16693	1810030J14Rik	0.805023	0.102754	FALSE
7.7275	7.78928	7.71561	7.76182	1810030N24Rik	0.664259	-0.019675	FALSE
7.5483	7.27468	7.41595	7.69566	1810030O07Rik	0.537576	0.144311	FALSE
6.98753	7.10597	6.99294	6.88243	1810031K17Rik	0.31097	-0.109064	FALSE
6.12041	6.2959	6.26997	6.27834	1810032O08Rik|St6galnac2	0.589343	0.0660002	FALSE
7.28927	7.14691	7.23287	7.267	1810035L17Rik	0.732695	0.0318481	FALSE
5.92751	5.88309	6.02884	6.12386	1810037I17Rik	0.127767	0.171052	FALSE
7.54356	7.59808	7.53407	7.4692	1810043G02Rik	0.24774	-0.069178	FALSE
9.1369	8.90957	9.08835	9.16249	1810046J19Rik	0.528707	0.102185	FALSE
6.16573	6.44865	6.2991	6.10818	1810049H13Rik	0.613128	-0.103551	FALSE
7.93993	7.97722	8.08024	7.99703	1810055G02Rik	0.273196	0.0800623	FALSE
6.59455	6.78516	6.68748	6.54026	1810063B05Rik|Ccrn4l	0.596128	-0.075981	FALSE
6.60166	7.17197	6.82748	6.47995	1810063B07Rik	0.570217	-0.233098	FALSE
4.97605	5.5624	5.20555	5.12915	1810065E05Rik	0.787267	-0.101879	FALSE
7.35639	6.99692	7.31873	7.52904	1810074P20Rik	0.380931	0.247231	FALSE
6.52497	7.02738	6.81131	6.49724	2010001M09Rik	0.727212	-0.121901	FALSE
7.60026	7.4426	7.37394	7.41465	2010002N04Rik	0.341067	-0.127137	FALSE
6.23085	6.75174	6.74152	6.44246	2010003K11Rik	0.776229	0.100699	FALSE
6.24502	6.58779	5.93438	5.89748	2010005H15Rik|Gm5483	0.206591	-0.500478	FALSE
7.00132	7.14911	7.30288	7.11928	2010007H12Rik	0.372709	0.135866	FALSE
8.28008	8.29087	8.21741	8.27394	2010011I20Rik	0.386953	-0.0398	FALSE
7.52628	7.55821	7.45467	7.52493	2010012O05Rik	0.352682	-0.0524474	FALSE
4.77097	4.89129	4.95537	4.86508	2010106E10Rik	0.410551	0.0790955	FALSE
7.58153	7.21202	7.50002	7.73783	2010106G01Rik	0.433581	0.222151	FALSE
8.15269	7.9762	8.04033	8.37923	2010107E04Rik	0.547852	0.145338	FALSE
5.59068	5.90966	5.82433	5.61953	2010107G12Rik	0.897257	-0.0282444	FALSE
7.88445	8.07225	7.89597	7.76058	2010107G23Rik|Chit1	0.33505	-0.150078	FALSE
7.54458	7.34548	7.27092	7.76428	2010109A12Rik|Ccng2	0.821551	0.072567	FALSE
6.397	6.94505	6.96854	6.48745	2010109I03Rik	0.890404	0.0569682	FALSE
7.21033	6.53856	6.8861	7.3783	2010109K11Rik	0.60397	0.257755	FALSE
7.21337	7.10981	7.2035	7.11227	2010111I01Rik|Mir23b|Mir24-1|Mir27b	0.962196	-0.0036986	FALSE
7.2215	7.21502	7.18197	7.2413	2010204K13Rik	0.860329	-0.0066228	FALSE
9.50454	9.26503	9.37998	9.23919	2010300C02Rik	0.653419	-0.0751995	FALSE
7.05784	7.13735	7.20873	6.92548	2010305A19Rik	0.866232	-0.0304903	FALSE
7.07286	7.56271	7.36444	6.96317	2010317E24Rik	0.676435	-0.153979	FALSE
7.74719	7.67057	7.73183	7.78626	2010321M09Rik|6330549D23Rik	0.40768	0.0501638	FALSE
7.90641	8.47533	7.97636	7.80427	2200001I15Rik	0.474918	-0.300559	FALSE
5.64683	6.10799	5.85715	5.50284	2200002J24Rik	0.571235	-0.197412	FALSE
6.9022	7.48238	7.16554	6.92405	2200002K05Rik	0.703879	-0.147497	FALSE
6.80694	6.66751	6.68254	6.92852	2210009G21Rik	0.687404	0.0683051	FALSE
6.18562	6.515	6.37158	5.9429	2210010C04Rik	0.553416	-0.193069	FALSE
6.29836	6.27205	6.34337	6.4509	2210012G02Rik	0.271042	0.111927	FALSE
4.97009	5.71869	5.26846	4.96142	2210012G02Rik	0.651477	-0.229455	FALSE
8.99358	8.61868	8.80655	8.87062	2210018M11Rik	0.891191	0.032457	FALSE
6.18305	6.84928	6.27867	6.10384	2210020M01Rik	0.502788	-0.324909	FALSE
6.40563	6.73645	6.5529	6.48021	2210021J22Rik	0.798149	-0.0544787	FALSE
5.65531	6.06464	5.93091	5.58473	2210023G05Rik	0.740689	-0.102155	FALSE
4.71669	4.95303	4.83452	4.6149	2210407C18Rik	0.565521	-0.110152	FALSE
7.45865	6.85177	7.4575	7.79491	2210408I21Rik	0.33783	0.470995	FALSE
6.10082	6.55185	6.31162	5.9916	2210415F13Rik	0.598115	-0.174728	FALSE
6.09272	7.0916	6.65774	5.92925	2300002M23Rik	0.680577	-0.298667	FALSE
7.42887	7.28334	7.39902	7.45168	2310001A20Rik	0.509178	0.0692413	FALSE
6.30285	6.63292	6.72111	6.12651	2310002J15Rik	0.911561	-0.044074	FALSE
5.80656	6.52307	6.09115	5.51177	2310002L09Rik	0.516064	-0.363353	FALSE
8.22208	8.01835	8.01653	8.37872	2310003C23Rik	0.753467	0.077411	FALSE
7.11733	7.29952	7.28741	6.98327	2310003H01Rik	0.727756	-0.0730823	FALSE
6.8831	6.91559	6.92066	6.94825	2310003L22Rik	0.244403	0.0351106	FALSE
7.03843	6.88041	6.87347	7.12889	2310004I24Rik	0.811557	0.0417584	FALSE
6.78022	7.05942	6.77242	6.61895	2310004N24Rik	0.326326	-0.224133	FALSE
4.75358	4.98264	4.94088	4.77588	2310005G13Rik	0.951869	-0.00972905	FALSE
5.57653	5.55778	5.53989	5.55109	2310007A19Rik	0.213514	-0.0216666	FALSE
6.00302	6.50637	6.20424	5.98847	2310007B03Rik	0.644342	-0.158337	FALSE
6.70573	6.62606	6.70149	6.6473	2310008H04Rik	0.878016	0.00850685	FALSE
6.67585	6.96721	6.86534	6.73284	2310008H09Rik	0.90598	-0.022439	FALSE
5.73206	6.37444	6.03664	5.77847	2310010M20Rik	0.732294	-0.145697	FALSE
7.38274	7.58462	7.31584	7.15325	2310011J03Rik	0.200244	-0.249134	FALSE
6.47374	7.19314	6.88227	6.45936	2310014L17Rik	0.741915	-0.162626	FALSE
6.4978	6.79724	6.49215	6.44526	2310016C08Rik	0.440431	-0.17882	FALSE
10.3077	10.604	10.4863	10.1638	2310016E02Rik|Agbl5	0.611127	-0.130862	FALSE
7.44315	7.5078	7.51164	7.34111	2310016M24Rik	0.668786	-0.0490975	FALSE
5.81689	6.34295	5.81891	5.76912	2310021H06Rik	0.472405	-0.285906	FALSE
8.59208	8.65837	8.61015	8.60641	2310021P13Rik	0.699121	-0.0169435	FALSE
7.49275	7.555	7.58185	7.5618	2310022A10Rik	0.350185	0.0479506	FALSE
8.83397	8.93222	8.86798	8.82955	2310022B05Rik	0.611134	-0.034328	FALSE
7.5821	7.08017	7.47566	7.41219	2310028O11Rik	0.731146	0.112796	FALSE
6.58436	6.72892	6.67923	6.32982	2310030G06Rik	0.539485	-0.15211	FALSE
7.94221	8.14557	7.85747	8.1025	2310033P09Rik	0.728103	-0.0639103	FALSE
6.0152	6.32015	5.79094	5.63295	2310034C09Rik	0.157069	-0.455729	FALSE
8.38276	8.05784	8.26222	8.44084	2310035C23Rik	0.569985	0.131235	FALSE
6.57735	6.84766	6.62551	6.5359	2310035K24Rik	0.501274	-0.131798	FALSE
6.47913	6.87908	6.47344	6.44004	2310035K24Rik	0.465401	-0.222366	FALSE
10.3425	9.98891	10.1527	10.2951	2310036O22Rik	0.801321	0.0582053	FALSE
8.09209	7.9664	8.14609	8.04039	2310037I24Rik	0.519458	0.06399	FALSE
6.69173	7.13443	6.46793	6.52716	2310039H08Rik	0.30732	-0.41554	FALSE
5.6612	6.01762	6.00633	5.56669	2310042D19Rik	0.8696	-0.0529022	FALSE
4.89559	4.97495	5.31989	4.73943	2310042E22Rik|Gm6551	0.800052	0.0943879	FALSE
8.66855	8.67072	8.67504	8.60111	2310044G17Rik	0.550043	-0.0315635	FALSE
9.44581	9.58124	9.49919	9.40729	2310044H10Rik	0.546905	-0.060288	FALSE
9.63943	9.43745	9.56069	9.63637	2310046A06Rik	0.659275	0.060091	FALSE
6.2759	6.70491	6.43661	6.33853	2310046K01Rik	0.715698	-0.102835	FALSE
6.88279	6.98537	7.14429	6.90796	2310046O06Rik	0.577165	0.0920443	FALSE
7.44289	7.5223	7.4355	7.51934	2310057J16Rik	0.936808	-0.0051723	FALSE
5.03126	5.15234	5.03386	5.02146	2310057J18Rik	0.480434	-0.0641388	FALSE
7.66231	7.50896	7.56862	7.7023	2310057M21Rik	0.673527	0.0498218	FALSE
4.43467	4.46536	4.6163	4.47489	2310057N15Rik	0.398205	0.0955774	FALSE
8.09608	8.10681	7.85059	7.95813	2310061C15Rik	0.166508	-0.197088	FALSE
6.93674	7.1275	6.68395	6.9165	2310061J03Rik|Zbtb11	0.267603	-0.231897	FALSE
8.49215	8.61699	8.5539	8.51073	2310067B10Rik	0.784361	-0.022257	FALSE
7.4983	7.25332	7.34682	7.35885	2310067E19Rik	0.881995	-0.0229739	FALSE
6.34336	6.52075	6.41683	6.27007	2310079F23Rik	0.524363	-0.0886106	FALSE
7.51069	7.81527	7.7552	7.55876	2310079N02Rik	0.977041	-0.0059992	FALSE
7.77561	7.67949	7.6291	7.69322	2400001E08Rik	0.383925	-0.066389	FALSE
8.42852	7.96876	8.41093	8.52982	2400003C14Rik	0.439271	0.271733	FALSE
8.65255	8.5986	8.6242	8.66293	2410001C21Rik	0.647149	0.017987	FALSE
7.80143	7.58908	7.73985	7.80939	2410002F23Rik	0.589101	0.079363	FALSE
7.50319	7.75617	7.68066	7.50886	2410002I01Rik	0.843101	-0.0349165	FALSE
8.04062	7.39978	7.66099	8.08249	2410002O22Rik|LOC100044479	0.736079	0.151541	FALSE
6.20578	6.65451	6.60956	6.22744	2410004A20Rik|Rsl24d1	0.97216	-0.0116407	FALSE
6.86318	6.94453	6.86455	6.98852	2410004B18Rik	0.792526	0.0226819	FALSE
7.34204	7.48918	7.36811	7.26646	2410015M20Rik	0.398165	-0.0983221	FALSE
6.58945	6.38493	6.43921	6.46422	2410016O06Rik	0.787568	-0.0354779	FALSE
5.35538	5.74895	5.51595	5.37723	2410017I17Rik|Gm10499	0.687835	-0.105577	FALSE
6.22695	6.46334	6.35974	6.36227	2410017P07Rik	0.915067	0.0158636	FALSE
6.97307	7.18734	6.99845	7.03434	2410018L13Rik	0.657615	-0.0638096	FALSE
6.8241	6.59692	6.77076	6.78364	2410018L13Rik	0.661967	0.0666882	FALSE
7.57907	8.0002	8.00953	7.73642	2410022L05Rik	0.775954	0.0833377	FALSE
8.34987	8.17676	8.18763	8.34796	2410066E13Rik	0.973166	0.0044815	FALSE
7.38942	7.56833	7.52405	7.28031	2410075B13Rik	0.666294	-0.0766903	FALSE
7.84765	7.7571	7.83882	7.77823	2410089E03Rik	0.92173	0.0061498	FALSE
7.04867	6.78165	6.90722	6.98496	2410091C18Rik	0.856467	0.0309315	FALSE
6.21742	5.80308	6.12838	6.36331	2410127L17Rik	0.449377	0.235589	FALSE
7.41634	7.55686	7.7424	7.47572	2410127L17Rik	0.524305	0.122463	FALSE
9.68272	9.44321	9.31196	9.62037	2410129H14Rik	0.671782	-0.0968035	FALSE
5.17981	5.37955	5.04041	5.13419	2410137M14Rik	0.271418	-0.192376	FALSE
8.09509	7.99032	8.13243	8.20322	2500003M10Rik|Gm6365	0.203792	0.125125	FALSE
9.40976	9.34	9.45218	9.607	2510003E04Rik	0.26208	0.15471	FALSE
8.67984	8.33241	8.58499	8.62678	2510006D16Rik	0.66794	0.09976	FALSE
8.64711	9.03379	8.70757	8.63709	2510009E07Rik	0.542175	-0.16812	FALSE
8.25807	8.5742	8.43001	8.2158	2510039O18Rik	0.679359	-0.0932335	FALSE
8.00787	7.92858	7.93352	8.08641	2610001J05Rik	0.689174	0.0417375	FALSE
6.31773	6.51736	6.42096	6.30895	2610002I17Rik	0.701391	-0.052592	FALSE
7.66166	7.45736	7.47386	7.93808	2610002M06Rik	0.643852	0.146457	FALSE
7.51051	7.2137	7.32607	7.51596	2610008E11Rik	0.774725	0.0589123	FALSE
7.71751	7.15983	7.64257	7.71644	2610017I09Rik	0.545267	0.24083	FALSE
6.16154	5.97122	6.10771	6.20197	2610018G03Rik	0.518779	0.0884562	FALSE
7.29092	7.6539	7.3838	7.22906	2610019F03Rik	0.522842	-0.165982	FALSE
5.0398	5.24256	5.14595	5.05276	2610020H08Rik	0.75654	-0.0418249	FALSE
5.54074	5.92279	5.6734	5.38031	2610021K21Rik	0.489505	-0.204908	FALSE
7.47272	7.2078	7.33278	7.56577	2610024G14Rik	0.600469	0.109015	FALSE
6.75448	7.19711	6.99304	6.80957	2610027L16Rik	0.79742	-0.0744951	FALSE
7.2796	7.48642	7.35875	7.17115	2610027L16Rik|Cideb	0.48753	-0.118061	FALSE
7.58273	7.23653	7.48665	7.44557	2610028A01Rik	0.799361	0.0564827	FALSE
6.34982	6.94179	6.65157	6.34158	2610028H24Rik|A130042E20Rik	0.710809	-0.149227	FALSE
6.79391	6.95567	6.89571	6.76796	2610029G23Rik	0.719197	-0.0429579	FALSE
7.00907	6.44107	6.83521	7.08567	2610030H06Rik	0.55667	0.235368	FALSE
7.42339	7.44503	7.41163	7.52881	2610034B18Rik	0.648636	0.0360093	FALSE
5.51781	5.97246	5.61735	5.37866	2610034M16Rik	0.464013	-0.247136	FALSE
8.12105	8.18849	8.15502	8.19765	2610036D13Rik	0.651464	0.021566	FALSE
6.23753	6.46608	6.18999	6.32453	2610039C10Rik	0.564452	-0.0945463	FALSE
7.12124	6.28859	6.56306	7.14632	2610044O15Rik	0.79885	0.149776	FALSE
7.84058	7.11929	7.56835	7.99489	2610101N10Rik	0.56088	0.301681	FALSE
6.8468	7.53862	7.11055	6.75518	2610109H07Rik	0.592208	-0.259839	FALSE
8.43474	8.35476	8.30906	8.33311	2610110G12Rik	0.298654	-0.073669	FALSE
6.35878	6.64845	6.36081	6.52456	2610204G22Rik	0.757274	-0.060931	FALSE
8.45699	8.25851	8.46379	8.59895	2610301B20Rik|Kpna2	0.300425	0.17362	FALSE
8.30032	8.27773	8.28402	8.23909	2610301G19Rik	0.421262	-0.0274722	FALSE
6.07046	6.34151	6.19167	5.91709	2610318N02Rik|Mir130b|Mir301b	0.514264	-0.151608	FALSE
9.45601	9.33305	9.4174	9.52716	2610507B11Rik	0.446146	0.0777457	FALSE
7.36734	7.56764	7.45086	7.50629	2610528E23Rik|LOC236598	0.930543	0.0110842	FALSE
6.28261	7.03365	6.51148	6.23347	2610528J11Rik	0.583765	-0.285654	FALSE
7.65306	7.31649	7.45708	7.62678	2700007P21Rik	0.798874	0.0571543	FALSE
6.83599	6.68061	6.75042	6.95123	2700050L05Rik	0.546019	0.0925252	FALSE
8.56464	7.64157	8.32544	8.50368	2700060E02Rik	0.621136	0.311456	FALSE
6.80091	6.91752	6.71882	7.01511	2700062C07Rik	0.967578	0.007744	FALSE
8.35045	8.08879	8.28988	8.3183	2700078E11Rik	0.634697	0.084471	FALSE
7.24535	7.27566	7.10292	7.03291	2700078K21Rik	0.0763448	-0.19259	FALSE
7.39594	7.7517	7.56412	7.24291	2700081O15Rik	0.551678	-0.170304	FALSE
7.39162	7.61033	7.62805	7.2833	2700094K13Rik	0.848206	-0.0453023	FALSE
5.67822	6.00623	5.83001	5.6622	2700097O09Rik	0.66881	-0.0961184	FALSE
7.73058	7.60055	7.5143	7.73612	2810002N01Rik	0.789414	-0.0403505	FALSE
7.28179	7.34555	7.25171	7.15397	2810004N23Rik	0.218053	-0.110834	FALSE
6.31943	6.44042	6.32408	6.42265	2810006K23Rik|Mphosph9	0.940953	-0.00655755	FALSE
4.59461	4.77283	4.66066	4.5927	2810007J24Rik	0.637892	-0.0570365	FALSE
7.38434	7.45659	7.51224	7.52439	2810021B07Rik|Gm7102	0.217134	0.0978506	FALSE
6.38603	6.54759	6.51532	6.52578	2810021J22Rik	0.62613	0.0537437	FALSE
7.59582	7.72924	7.59243	7.42864	2810025M15Rik	0.291519	-0.151995	FALSE
5.83503	5.70446	5.81345	5.68833	2810026P18Rik	0.854141	-0.018857	FALSE
7.15762	7.23256	7.27933	7.18687	2810030E01Rik	0.590807	0.0380114	FALSE
5.8133	6.0447	5.66484	5.649	2810032G03Rik	0.254652	-0.272082	FALSE
8.14161	8.06717	8.09457	8.10786	2810046L04Rik	0.946077	-0.0031725	FALSE
6.1699	6.37216	6.42517	6.23603	2810055F11Rik	0.709105	0.059571	FALSE
8.27024	8.06284	8.18148	8.28803	2810403A07Rik	0.634514	0.068209	FALSE
8.01339	8.21685	8.1264	8.04534	2810405K02Rik	0.82528	-0.029252	FALSE
4.85075	5.06314	4.72098	4.65975	2810407A14Rik	0.220841	-0.266581	FALSE
9.49303	9.01225	9.31442	9.43852	2810407C02Rik	0.69745	0.123831	FALSE
5.66558	6.12135	5.8141	5.55295	2810408A11Rik	0.525802	-0.209939	FALSE
6.60243	7.14385	7.16194	6.96386	2810408M09Rik|Trp53rk	0.609724	0.189761	FALSE
8.24011	7.61481	8.01709	8.21879	2810408P10Rik	0.651547	0.190483	FALSE
5.55625	5.65436	5.70064	5.48369	2810417H13Rik	0.925858	-0.0131412	FALSE
8.46368	8.65812	8.6226	8.48489	2810422J05Rik|Uba52|Gm5239	0.958057	-0.0071615	FALSE
6.00151	5.66495	5.93457	5.82586	2810422O20Rik	0.828639	0.0469855	FALSE
7.3244	7.55642	7.19994	7.27086	2810432D09Rik	0.3101	-0.205009	FALSE
7.9943	7.92532	8.04257	7.9795	2810432L12Rik	0.388162	0.0512258	FALSE
7.84508	7.89621	7.82342	7.6882	2810453I06Rik	0.315818	-0.114836	FALSE
6.60886	6.97513	6.68937	6.65215	2900005J15Rik	0.627426	-0.121234	FALSE
7.52966	6.9105	7.33569	7.50763	2900010J23Rik	0.631615	0.20158	FALSE
9.26632	9.24205	9.48764	9.50874	2900010M23Rik	0.00466638	0.244007	FALSE
8.31529	8.42555	8.45192	8.36839	2900026A02Rik	0.627346	0.0397325	FALSE
5.62337	5.88864	5.75435	5.62928	2900037P16Rik	0.718739	-0.0641955	FALSE
7.45637	6.90993	7.12777	7.27705	2900052N01Rik	0.955649	0.0192621	FALSE
9.48273	9.68028	9.53669	9.42704	2900062L11Rik|6530401D17Rik	0.492292	-0.099636	FALSE
10.3506	9.98624	10.0015	10.0882	2900064A13Rik	0.619367	-0.123585	FALSE
7.09278	6.93884	7.01772	7.24123	2900073G15Rik	0.499882	0.113663	FALSE
6.57362	7.09236	6.5479	6.46967	3010003L21Rik	0.426215	-0.324202	FALSE
7.92082	8.01396	7.97814	7.886	3010026O09Rik|Sqstm1	0.643731	-0.0353215	FALSE
9.27633	8.96552	9.12341	9.26325	3110001D03Rik	0.727394	0.072406	FALSE
7.71443	7.55331	7.63569	7.74808	3110002H16Rik	0.620764	0.0580158	FALSE
6.70707	6.50493	6.70159	6.49983	3110007F17Rik|Gm6604|Gm5167|Gm2411|Gm14957	0.973813	-0.00529045	FALSE
5.09823	5.25481	5.37887	5.1216	3110009E18Rik	0.681656	0.0737099	FALSE
10.0548	9.76467	9.90295	10.1254	3110035E14Rik	0.628776	0.104454	FALSE
6.72538	7.04611	6.83304	6.6664	3110040N11Rik	0.551641	-0.136021	FALSE
6.96318	6.77136	6.95747	7.01468	3110043O21Rik	0.42195	0.118805	FALSE
4.86001	4.88713	4.94925	4.90945	3110048L19Rik|Zfp820	0.163144	0.0557809	FALSE
6.50406	7.04479	6.69652	6.34915	3110049J23Rik|Pbld	0.527625	-0.251585	FALSE
6.46742	5.82267	5.99002	6.50493	3110052M02Rik	0.828077	0.102434	FALSE
8.17346	8.27021	8.26445	8.20543	3110056O03Rik	0.84241	0.0131115	FALSE
6.72457	6.28855	6.71243	6.88811	3110057O12Rik	0.389135	0.293713	FALSE
6.35407	6.75885	6.57433	6.57347	3110062M04Rik|Tmem140	0.945291	0.017436	FALSE
7.33338	7.70527	7.35935	7.24908	3110070M22Rik	0.444749	-0.215108	FALSE
6.96097	7.13438	7.14545	6.93641	3110082I17Rik	0.965054	-0.00674165	FALSE
7.34365	7.25901	7.32611	7.431	3200002M19Rik|Gm6843	0.37489	0.0772277	FALSE
6.88338	6.76049	6.83381	6.73665	3300002I08Rik|Zfp442|Gm4979	0.687609	-0.0367075	FALSE
7.60881	7.27111	7.43934	7.74468	3632451O06Rik	0.573549	0.152044	FALSE
4.65304	4.60163	4.66569	4.68442	3830403N18Rik|Xlr	0.290541	0.0477178	FALSE
7.21553	6.60241	6.94651	7.12775	3830406C13Rik	0.749226	0.128155	FALSE
5.05131	5.5688	5.34276	5.19276	3830417A13Rik	0.897947	-0.0422997	FALSE
6.87539	6.67323	6.84395	6.78889	4430402I18Rik|Ppapdc2|Slc1a1	0.749718	0.0421082	FALSE
6.12437	6.54815	6.39687	5.78788	4631405J19Rik	0.585443	-0.243888	FALSE
6.10798	6.70852	6.48387	6.13328	4631416L12Rik	0.806913	-0.0996763	FALSE
7.87372	7.37915	7.71433	7.70058	4632404H12Rik	0.79844	0.0810214	FALSE
8.04426	8.1168	8.16642	8.03665	4632411B12Rik	0.810257	0.021008	FALSE
6.84984	7.09474	7.01262	6.83951	4632415K11Rik	0.789865	-0.0462236	FALSE
7.43436	7.56695	7.63697	7.66298	4632415L05Rik	0.256104	0.149326	FALSE
7.12676	7.1341	7.26686	6.95921	4632419I22Rik	0.928316	-0.0173958	FALSE
7.66693	7.78562	7.75966	7.56762	4632428N05Rik	0.644275	-0.0626323	FALSE
5.32348	5.63364	5.57396	5.28781	4632434I11Rik	0.842349	-0.0476764	FALSE
7.24657	7.39717	7.19781	7.31296	4732415M23Rik	0.559964	-0.0664891	FALSE
8.35855	8.11418	8.30482	8.44115	4732418C07Rik	0.455102	0.136619	FALSE
6.70267	7.44321	7.00992	6.62617	4732456N10Rik|Krt80|5430421N21Rik	0.620555	-0.254897	FALSE
5.34971	5.6034	5.48171	5.30322	4732465J04Rik	0.647408	-0.0840846	FALSE
7.25844	7.13879	7.24404	7.41166	4732471D19Rik	0.347385	0.12924	FALSE
6.28407	6.64868	6.6532	6.2683	4831426I19Rik	0.985011	-0.00562175	FALSE
4.79832	5.15342	4.93511	4.78937	4832428D23Rik	0.638654	-0.113628	FALSE
6.27364	6.66259	6.41178	6.35123	4833408A19Rik	0.733378	-0.0866108	FALSE
5.00875	5.30107	5.1166	5.02632	4833413D08Rik|5430413K10Rik	0.669954	-0.0834496	FALSE
4.85544	5.05674	4.97238	4.76884	4833413D08Rik|5430413K10Rik	0.610965	-0.0854863	FALSE
7.6377	7.30522	7.51432	7.5757	4833420G17Rik	0.735051	0.0735473	FALSE
6.87447	7.59493	6.97223	6.76258	4833422F24Rik	0.487217	-0.367291	FALSE
10.197	9.63508	10.0382	10.1988	4833424O15Rik	0.600633	0.202457	FALSE
4.82988	5.28093	5.19941	4.81145	4833427G06Rik	0.882334	-0.049978	FALSE
10.0577	9.95226	10.0553	10.0928	4833439L19Rik	0.400666	0.06904	FALSE
5.54485	5.56026	5.43499	5.47776	4833442J19Rik	0.108348	-0.0961818	FALSE
6.63797	6.94645	6.75359	6.28615	4833444G19Rik	0.446616	-0.272338	FALSE
5.48703	5.92054	5.46733	5.49192	4921501E09Rik	0.488953	-0.224158	FALSE
5.00515	5.0608	5.10945	4.9707	4921504E06Rik	0.936722	0.0070999	FALSE
5.69101	5.85777	5.85655	5.60879	4921507P07Rik	0.809425	-0.0417195	FALSE
6.3396	6.67911	6.60973	6.22181	4921509C19Rik	0.751865	-0.0935868	FALSE
6.46518	6.89398	6.66756	6.43587	4921510H08Rik	0.66543	-0.127862	FALSE
6.51366	7.30229	7.04892	6.32122	4921511C20Rik	0.718365	-0.222909	FALSE
4.52862	4.57974	4.60963	4.52532	4921511H03Rik	0.817346	0.0132933	FALSE
8.6843	8.47446	8.61721	8.74535	4921513D23Rik	0.509569	0.101898	FALSE
5.65291	5.79436	5.76085	5.40971	4921515J06Rik|Gm9857	0.572686	-0.138355	FALSE
5.85948	6.54824	5.95419	5.72234	4921517D21Rik	0.472349	-0.365594	FALSE
5.55851	6.08126	5.65003	5.30995	4921517D22Rik	0.40503	-0.339892	FALSE
5.9458	6.19778	6.03105	5.87654	4921517L17Rik	0.522824	-0.117998	FALSE
5.00232	5.40189	5.10579	4.89691	4921521F21Rik	0.492191	-0.200761	FALSE
5.0572	5.66088	5.37575	5.20929	4921522P10Rik	0.863106	-0.0665182	FALSE
4.84018	5.24595	5.03823	4.70142	4921523A10Rik	0.58064	-0.173246	FALSE
6.93923	7.18322	7.41908	7.11682	4921524J17Rik	0.402868	0.206721	FALSE
5.18404	5.38476	5.22602	5.12378	4921524L21Rik	0.462248	-0.109503	FALSE
4.86285	4.93535	4.90711	4.83576	4921528I01Rik	0.64098	-0.0276692	FALSE
4.62665	4.87911	4.73892	4.70362	4921530L21Rik	0.84405	-0.0316103	FALSE
5.45538	6.04776	5.84613	5.64814	4921536K21Rik	0.990635	-0.0044319	FALSE
7.17825	6.58473	6.76238	6.89949	4922501C03Rik	0.893246	-0.0505535	FALSE
6.772	6.65378	6.66489	6.66021	4922501L14Rik	0.55078	-0.0503395	FALSE
5.42424	5.88713	5.64751	5.4404	4922502D21Rik	0.7184	-0.111731	FALSE
7.8808	7.64582	7.86052	7.95241	4930402E16Rik	0.423752	0.143153	FALSE
6.17178	6.59779	6.40631	5.91724	4930403L05Rik	0.563854	-0.223014	FALSE
6.80664	6.78682	6.78574	6.9314	4930404A10Rik|3230401D17Rik	0.550638	0.0618353	FALSE
6.06851	6.51781	5.99521	5.65953	4930412C18Rik	0.248403	-0.465792	FALSE
5.51593	6.03431	5.53483	5.53874	4930412M03Rik	0.526664	-0.238335	FALSE
4.74836	4.92491	4.90944	4.83533	4930415O20Rik	0.759273	0.0357481	FALSE
6.04864	6.2748	6.05999	5.88381	4930417G10Rik	0.323092	-0.189819	FALSE
5.80866	6.1863	6.07146	5.55552	4930417M19Rik	0.627664	-0.183988	FALSE
5.4067	5.49651	5.38591	5.4101	4930422G04Rik	0.435536	-0.0536052	FALSE
6.72424	7.23862	6.86519	6.6027	4930427A07Rik	0.507126	-0.247488	FALSE
7.53179	7.71865	7.55395	7.78953	4930429B21Rik|Zmat3	0.787604	0.0465167	FALSE
4.67074	4.8879	4.82088	4.68314	4930430A15Rik	0.854567	-0.027311	FALSE
8.62853	8.4932	8.54555	8.701	4930430F08Rik|Cep290	0.607358	0.062408	FALSE
5.54736	5.94686	5.694	5.1145	4930432E11Rik	0.443608	-0.342857	FALSE
6.06101	6.32145	6.16481	6.12848	4930432K21Rik	0.790212	-0.044585	FALSE
7.20734	6.49137	7.02222	7.09611	4930432O21Rik|E430024C06Rik|1200015M12Rik	0.662343	0.209805	FALSE
5.17596	5.05249	5.34308	5.21323	4930433I11Rik|Gm16387	0.209102	0.163932	FALSE
4.69246	4.79009	4.62985	4.63235	4930433N12Rik	0.265334	-0.110175	FALSE
6.01842	6.41321	6.21236	5.90411	4930434E21Rik	0.596764	-0.157585	FALSE
6.23912	6.12266	5.85886	6.07986	4930441O14Rik	0.27027	-0.211534	FALSE
7.72745	7.63923	7.63068	7.60262	4930444A02Rik	0.356362	-0.066686	FALSE
5.26612	5.17773	5.16324	5.12441	4930449I24Rik|Gm3402|Gm3415|Gm6370	0.299335	-0.0781039	FALSE
6.53292	6.5862	6.22647	6.20416	4930451E10Rik	0.0253213	-0.34425	FALSE
7.55989	8.45319	7.93296	7.51926	4930451I11Rik	0.646226	-0.280431	FALSE
6.45815	6.72052	6.60525	6.4455	4930452B06Rik	0.724853	-0.0639572	FALSE
6.71804	6.41437	6.72567	6.69009	4930453N24Rik	0.52085	0.141678	FALSE
8.85522	8.58936	8.64024	8.76228	4930455C21Rik	0.903553	-0.0210275	FALSE
7.03109	7.33052	7.16043	6.97549	4930455F23Rik	0.598206	-0.112845	FALSE
4.75446	5.21838	5.04865	4.81151	4930458L03Rik	0.854648	-0.0563414	FALSE
7.72677	8.32565	7.72203	8.00695	4930465K10Rik	0.689986	-0.161726	FALSE
5.60039	6.33672	5.8539	5.85585	4930470P17Rik	0.809343	-0.11368	FALSE
5.40903	5.68616	5.45231	5.32736	4930471G03Rik	0.446391	-0.157761	FALSE
8.93432	9.03278	8.90028	8.78148	4930471M23Rik	0.210001	-0.14267	FALSE
5.54301	5.57172	5.48888	5.5502	4930473A06Rik	0.418087	-0.037824	FALSE
6.02522	6.8327	6.33544	5.85241	4930474M22Rik	0.564158	-0.335037	FALSE
6.102	7.10873	6.21794	6.07675	4930474N05Rik	0.528467	-0.458014	FALSE
4.76528	4.9657	4.71797	4.63254	4930479M11Rik	0.278802	-0.190239	FALSE
5.5682	5.83084	5.49402	5.3598	4930483J18Rik	0.247158	-0.272609	FALSE
6.63624	6.81438	6.4938	6.44428	4930486G11Rik	0.192806	-0.256269	FALSE
5.3032	5.78828	5.29467	5.29211	4930486L24Rik	0.487386	-0.252344	FALSE
5.32017	5.81112	5.26904	5.15007	4930503B20Rik	0.374548	-0.356089	FALSE
7.18738	6.6648	6.90163	7.20038	4930503L19Rik	0.727251	0.124912	FALSE
6.55678	6.87062	6.74312	6.36889	4930504O13Rik	0.586393	-0.157694	FALSE
5.5215	5.87162	5.58599	5.47155	4930505A04Rik	0.507174	-0.167791	FALSE
7.64785	7.14434	7.43422	7.68286	4930506M07Rik	0.639361	0.162444	FALSE
5.66282	6.3324	5.64384	5.70637	4930511I11Rik	0.511079	-0.322504	FALSE
5.34703	5.7506	5.53255	5.14239	4930511M11Rik	0.530084	-0.211347	FALSE
5.65211	5.64789	5.53971	5.31412	4930512M02Rik	0.297924	-0.223084	FALSE
5.74854	6.21751	6.07838	5.85821	4930515G01Rik|Ankrd13a	0.961596	-0.0147292	FALSE
5.63155	6.50236	6.00239	5.65571	4930519G04Rik|Gm9936	0.683942	-0.237902	FALSE
5.04592	5.29451	5.07413	4.99285	4930522H14Rik	0.460563	-0.136729	FALSE
5.23818	6.06255	5.6864	5.44275	4930524B15Rik	0.870731	-0.0857932	FALSE
5.52519	5.96404	5.60765	5.28902	4930526D03Rik	0.397784	-0.296277	FALSE
6.49693	7.5106	6.91179	6.65973	4930529F22Rik|Adam25|Adam39	0.742087	-0.218006	FALSE
5.99832	6.23002	6.05591	5.88549	4930529M08Rik	0.431426	-0.143472	FALSE
5.11655	5.42663	5.13387	5.11193	4930529M08Rik|LOC100048288	0.512834	-0.148693	FALSE
5.89487	6.02893	6.03187	5.74966	4930534B04Rik	0.708391	-0.0711357	FALSE
6.67208	6.68635	6.48211	6.58123	4930538K18Rik	0.200215	-0.147547	FALSE
6.4394	6.85485	6.74192	6.48062	4930539E08Rik	0.89941	-0.035852	FALSE
6.46787	6.66134	6.80072	6.22731	4930539J05Rik	0.890512	-0.0505945	FALSE
5.33637	5.63879	5.67511	5.47919	4930542C12Rik	0.675443	0.0895678	FALSE
4.84455	4.90059	5.03233	4.82245	4930542N07Rik	0.693816	0.0548206	FALSE
5.55525	6.02173	5.88288	5.55783	4930544G11Rik	0.835242	-0.068133	FALSE
6.15856	6.35385	6.14666	5.90474	4930544M13Rik	0.281588	-0.230503	FALSE
5.49705	5.72147	5.38189	5.21606	4930547C10Rik	0.167001	-0.310284	FALSE
5.66874	5.81667	5.92669	5.62514	4930547N16Rik	0.867282	0.0332107	FALSE
5.12967	5.32978	5.29277	5.07469	4930548H24Rik	0.785537	-0.0459967	FALSE
5.97073	6.36422	6.16454	5.93522	4930549C01Rik	0.667627	-0.117595	FALSE
5.09716	5.37855	5.21305	5.04828	4930550C14Rik	0.592094	-0.107189	FALSE
6.22943	7.1127	6.53862	6.40894	4930550L24Rik	0.73263	-0.197288	FALSE
5.04381	5.16393	5.16174	4.89375	4930555G01Rik	0.674734	-0.0761284	FALSE
5.05336	5.01125	5.04416	4.85314	4930555G01Rik|Gm3099	0.539087	-0.0836546	FALSE
6.76536	7.01584	6.96899	6.74282	4930555I21Rik	0.856304	-0.0346938	FALSE
5.96961	6.22942	6.21488	5.84992	4930556L07Rik	0.79537	-0.0671166	FALSE
4.86696	4.98746	4.83609	4.83782	4930563D23Rik	0.374684	-0.0902534	FALSE
8.45697	8.44206	8.41651	8.35661	4930572J05Rik	0.268181	-0.0629565	FALSE
6.13569	6.57896	6.47851	6.08611	4930578C19Rik	0.823923	-0.0750122	FALSE
5.45692	6.0184	5.58753	5.30359	4930578I06Rik	0.479164	-0.292099	FALSE
5.13487	5.16431	5.11441	5.08138	4930579C15Rik	0.146137	-0.0516989	FALSE
6.51065	6.87349	6.6544	6.54272	4930579G22Rik	0.697798	-0.0935132	FALSE
6.04329	6.39412	6.28802	5.94597	4930579J09Rik	0.718351	-0.10171	FALSE
6.30294	6.49677	6.45908	6.33893	4930579K19Rik	0.994842	-0.00085035	FALSE
5.71432	6.0857	5.87348	5.65295	4930583H14Rik	0.603802	-0.136792	FALSE
6.08667	5.97708	5.80252	5.83386	4930583K01Rik	0.138099	-0.213682	FALSE
5.66594	6.16297	5.90575	5.54587	4930590J08Rik	0.60655	-0.188649	FALSE
5.65562	6.23005	5.89751	5.44235	4930591A17Rik	0.537555	-0.272903	FALSE
5.39626	5.41873	5.55725	5.19494	4930595M18Rik	0.890774	-0.0314012	FALSE
4.97496	5.29034	5.33481	4.91594	4930599N23Rik	0.980548	-0.007276	FALSE
5.65787	6.18191	6.04643	5.60148	4931406B18Rik	0.806985	-0.0959369	FALSE
8.24026	7.72102	8.0768	7.97873	4931406C07Rik	0.886135	0.0471208	FALSE
6.0223	6.19417	6.00889	5.91287	4931406H21Rik	0.304358	-0.147355	FALSE
7.75005	7.59437	7.78114	7.78314	4931406P16Rik|BC060293	0.392216	0.109931	FALSE
5.11861	5.57421	5.26438	5.01269	4931407G18Rik	0.527904	-0.207879	FALSE
6.35361	7.05943	6.56689	6.24708	4931408A02Rik	0.548915	-0.299533	FALSE
5.4827	5.97898	5.65738	5.48871	4931409K22Rik	0.63914	-0.157797	FALSE
5.92398	6.06615	5.84847	5.91395	4931414P19Rik	0.329295	-0.113853	FALSE
6.17132	6.63854	6.53584	5.94173	4931417E11Rik	0.705227	-0.166146	FALSE
6.01186	6.12028	6.1765	5.89127	4931417G12Rik|Fancd2	0.861433	-0.0321881	FALSE
7.54812	7.82767	7.65008	7.50264	4931428F04Rik|Nol3	0.572841	-0.111531	FALSE
5.82829	6.07171	5.89799	5.79399	4931429L15Rik	0.546023	-0.10401	FALSE
6.11481	5.86059	6.1102	5.78109	4931432E15Rik	0.859467	-0.0420561	FALSE
6.19747	6.37672	6.33931	6.28789	4931440F15Rik|Fem1a	0.818416	0.0265024	FALSE
5.47763	5.96974	5.69861	5.47273	4931440L10Rik	0.678764	-0.13802	FALSE
5.80707	6.16738	6.15653	5.46135	4932407I05	0.706003	-0.178283	FALSE
5.99151	6.59764	6.28022	5.93801	4932411E22Rik	0.659442	-0.185459	FALSE
6.11642	6.70616	6.49953	6.19666	4932411G14Rik	0.871453	-0.0631979	FALSE
5.16232	5.38886	5.28565	5.05837	4932411N23Rik	0.584746	-0.103579	FALSE
4.63323	4.79878	5.00805	4.56669	4932411N23Rik	0.803945	0.0713684	FALSE
4.82952	4.88514	4.87736	4.68734	4932412H11Rik	0.571776	-0.0749808	FALSE
5.37253	5.7538	5.67657	5.22448	4932414J04Rik|4932415M13Rik	0.740831	-0.11264	FALSE
5.07698	5.20988	5.10658	5.02445	4932414N04Rik	0.441071	-0.07791	FALSE
7.74818	7.62326	7.81045	7.9021	4932415G12Rik	0.169946	0.170561	FALSE
5.3652	5.5504	5.38171	5.19696	4932415M13Rik|4932414J04Rik	0.326676	-0.168465	FALSE
6.15516	6.4757	6.20203	5.98012	4932416K20Rik	0.381068	-0.224352	FALSE
6.21654	6.62307	6.53255	6.12572	4932418E24Rik	0.782385	-0.0906721	FALSE
5.35868	5.54601	5.42062	5.05571	4932435O22Rik	0.436084	-0.214179	FALSE
8.51328	7.94301	8.26366	8.52793	4932438A13Rik	0.665554	0.16765	FALSE
6.19219	6.84835	6.55511	6.26878	4932438H23Rik	0.801742	-0.108327	FALSE
8.1457	7.90849	8.13042	8.16334	4932441K18Rik	0.494923	0.119787	FALSE
4.46957	4.68853	4.47812	4.51608	4933400A11Rik	0.589704	-0.0819496	FALSE
6.11902	6.29033	6.42067	6.09442	4933400C05Rik	0.808548	0.0528627	FALSE
5.22127	5.40854	5.32927	5.19242	4933402J07Rik	0.690638	-0.0540589	FALSE
4.87083	4.93945	4.90794	4.66084	4933402N22Rik|Gm6455|Speer1-ps1|Gm6460	0.501718	-0.120749	FALSE
6.17305	6.56564	6.1517	6.146	4933402P03Rik	0.463038	-0.220503	FALSE
7.61984	7.28508	7.4596	7.59856	4933403F05Rik	0.730497	0.0766175	FALSE
5.87417	6.2114	6.01386	6.07428	4933403G14Rik	0.995171	0.00128435	FALSE
5.05711	5.36591	5.14726	5.0641	4933404G15Rik	0.616099	-0.105833	FALSE
5.57106	5.90629	5.36421	5.56549	4933404M02Rik|Tmem206	0.320844	-0.273821	FALSE
5.34308	5.77652	5.58369	5.32813	4933406M09Rik	0.727745	-0.103888	FALSE
6.69582	7.36931	6.98825	6.5378	4933407P14Rik	0.582829	-0.269538	FALSE
5.29552	5.7814	5.50891	5.24081	4933409G03Rik	0.629494	-0.163598	FALSE
6.20433	6.60115	6.41409	6.13432	4933411K16Rik	0.654551	-0.128533	FALSE
7.32963	7.03096	7.19866	7.47248	4933411K20Rik	0.52405	0.155275	FALSE
5.96061	6.57736	6.05681	5.81406	4933414I15Rik	0.464778	-0.333551	FALSE
5.25537	5.64958	5.62454	5.38336	4933415F23Rik	0.848081	0.0514772	FALSE
5.51279	6.12697	5.78642	5.22156	4933417A18Rik	0.528489	-0.315889	FALSE
7.28444	7.24858	7.25908	7.22736	4933421E11Rik	0.434468	-0.0232893	FALSE
7.53048	7.19797	7.47503	7.54785	4933424B01Rik	0.535575	0.147217	FALSE
5.09304	5.49363	5.39097	5.0285	4933425L06Rik	0.786467	-0.083601	FALSE
6.25068	6.95987	6.71141	6.22897	4933425O20Rik	0.786096	-0.135086	FALSE
8.87376	8.81233	8.97189	8.80562	4933426M11Rik	0.681482	0.0457103	FALSE
5.72808	5.8667	5.82475	5.64159	4933427D06Rik	0.635925	-0.0642187	FALSE
7.22055	7.16019	7.13388	7.15203	4933427D14Rik	0.345641	-0.0474195	FALSE
5.96197	6.55178	6.08439	5.91026	4933429F08Rik	0.536155	-0.259552	FALSE
5.64796	6.15475	5.85027	5.56689	4933430I17Rik	0.590702	-0.192777	FALSE
7.24331	7.16919	7.0473	7.27476	4933433P14Rik	0.760977	-0.0452205	FALSE
7.8083	7.37326	7.67908	7.92383	4933434E20Rik	0.507307	0.210676	FALSE
4.82966	5.1544	5.00025	4.75365	4933434I20Rik	0.632855	-0.115086	FALSE
5.26072	5.43308	5.48777	5.227	4933434M16Rik	0.953443	0.0104818	FALSE
4.48886	4.63136	4.51692	4.47389	4933436I01Rik	0.525695	-0.0647013	FALSE
5.4685	5.4728	5.63467	5.19873	4933437N03Rik	0.845529	-0.0539514	FALSE
8.09582	7.82278	7.89577	8.1612	4933439F18Rik	0.751184	0.0691794	FALSE
5.67471	6.22337	6.18769	5.43699	4933440M02Rik	0.798675	-0.1367	FALSE
5.81907	5.58902	5.67253	5.69019	5031410I06Rik|Gm10220|Gm10471|Speer4a|Gm7347|Gm5862|Gm1979|Gm7361	0.876092	-0.0226881	FALSE
6.02116	6.16589	6.09473	6.00121	5031414D18Rik	0.657448	-0.0455556	FALSE
5.99056	6.41739	5.92063	5.8116	5031434C07Rik	0.346856	-0.337859	FALSE
5.29423	5.54303	5.56503	5.30977	5031438A03Rik	0.925741	0.0187705	FALSE
5.59522	5.833	5.74158	5.58739	5033411D12Rik|2810021B07Rik	0.764446	-0.0496235	FALSE
6.72886	6.35227	6.39316	6.76635	5033414D02Rik	0.896033	0.0391895	FALSE
8.3079	8.21025	8.35575	8.39586	5133401N09Rik	0.21818	0.116729	FALSE
5.29198	5.36974	5.37041	5.35882	5330416C01Rik	0.543304	0.0337574	FALSE
4.8828	5.27521	5.07706	4.83181	5330426L24Rik	0.65306	-0.124572	FALSE
8.95825	8.58878	8.91076	8.74847	5330431K02Rik	0.817043	0.0560995	FALSE
5.83219	6.13447	5.92722	5.72377	5330437I02Rik	0.488532	-0.157835	FALSE
6.1347	6.2783	6.25056	6.19825	5330438D12Rik	0.847026	0.017904	FALSE
5.9404	6.70167	6.41945	6.21394	5330439M10Rik	0.992812	-0.00434215	FALSE
5.98452	6.68869	6.48408	6.14834	5430407P10Rik	0.964633	-0.0203959	FALSE
6.12159	5.78706	5.91601	5.98766	5430414B19Rik	0.990577	-0.0024909	FALSE
5.83279	6.29862	5.95623	5.71576	5430416O09Rik	0.498627	-0.229707	FALSE
6.02776	6.46104	6.29591	5.9004	5430419D17Rik	0.667867	-0.146247	FALSE
6.14362	6.55192	6.2911	6.01125	5430435G22Rik	0.519492	-0.196596	FALSE
9.31715	9.40458	9.40319	9.29427	5430437P03Rik	0.878683	-0.012137	FALSE
9.85377	9.9807	10.0552	10.1059	5730403B10Rik	0.201968	0.16331	FALSE
6.69171	6.66366	6.7857	6.59224	5730403M16Rik	0.926214	0.0112893	FALSE
8.19227	8.14796	8.18579	8.09672	5730410E15Rik	0.638259	-0.0288582	FALSE
7.39701	7.73084	7.4894	7.48548	5730410E15Rik	0.726458	-0.0764844	FALSE
8.71288	8.48964	8.60468	8.71286	5730419I09Rik	0.703104	0.0575095	FALSE
7.90576	7.68854	7.82378	7.99106	5730437N04Rik	0.510293	0.110273	FALSE
7.81513	7.18219	7.40241	7.93554	5730455P16Rik	0.721557	0.170316	FALSE
11.0306	10.6689	10.6848	10.9648	5730469M10Rik	0.92359	-0.0249705	FALSE
10.3271	10.1755	10.2245	10.3183	5730494M16Rik	0.846144	0.0200915	FALSE
10.1881	9.89601	10.0891	10.2246	5730494N06Rik	0.574979	0.114817	FALSE
7.25092	7.13187	7.13757	7.33075	5730507C01Rik|2410018L13Rik	0.748733	0.042771	FALSE
7.5288	7.78569	7.6283	7.58489	5730507C01Rik|2410018L13Rik|1200015M12Rik	0.761151	-0.0506493	FALSE
6.98055	6.99123	6.93438	7.11427	5730508B09Rik	0.742928	0.0384346	FALSE
7.05059	7.04145	6.82378	7.16756	5730528L13Rik	0.818586	-0.0503562	FALSE
6.68787	7.13171	6.88724	6.63588	5730559C18Rik	0.633021	-0.148224	FALSE
5.29811	5.2485	5.35343	5.50821	5730577I03Rik	0.269187	0.157515	FALSE
5.62301	6.31106	6.03087	5.84161	5730590G19Rik	0.943747	-0.030796	FALSE
6.07677	7.03049	6.19451	6.24643	5730596B20Rik	0.611661	-0.333159	FALSE
6.5189	6.68702	6.61661	6.03782	5830403L16Rik	0.509882	-0.27574	FALSE
5.39909	5.89793	5.62064	5.39176	5830403M04Rik	0.673954	-0.142313	FALSE
4.91922	4.83811	4.97414	4.68589	5830405N20Rik|1700019D03Rik	0.794119	-0.0486464	FALSE
7.08381	7.33954	7.51769	7.14789	5830411J07Rik	0.64979	0.12112	FALSE
6.99313	7.29389	6.98901	6.82859	5830417I10Rik|Gon4l	0.335975	-0.234713	FALSE
7.73466	7.77803	7.66449	7.48093	5830417I10Rik|Gon4l	0.282223	-0.183633	FALSE
6.36647	6.14352	6.29985	6.40721	5830433M19Rik|Gm10306	0.535843	0.0985353	FALSE
6.26819	7.1664	6.39381	6.0482	5930403N24Rik	0.457515	-0.49629	FALSE
6.94281	6.67026	6.68514	6.76419	5930416I19Rik	0.6553	-0.081872	FALSE
5.91454	5.56041	6.56751	5.72021	5930422O12Rik	0.506291	0.40639	FALSE
7.48381	7.91916	7.59039	7.354	5930434B04Rik	0.476098	-0.229289	FALSE
7.32081	6.00438	6.90572	7.81578	5930434B04Rik	0.484639	0.698153	FALSE
8.05019	7.75459	7.95324	8.03073	6030405A18Rik	0.652582	0.0895918	FALSE
8.90559	8.8258	8.85764	8.67472	6030419C18Rik	0.462349	-0.099517	FALSE
5.65217	5.91433	5.81909	5.55532	6030422M02Rik	0.656927	-0.0960463	FALSE
6.1092	6.15236	6.18724	6.02422	6030445D17Rik	0.811345	-0.0250508	FALSE
6.82893	7.09366	6.89899	6.77033	6030446N20Rik	0.508369	-0.126634	FALSE
6.28764	6.77204	6.46038	6.13672	6030452D12Rik	0.520755	-0.23129	FALSE
7.05259	6.70509	7.02389	7.0564	6030458C11Rik	0.522873	0.161308	FALSE
5.35671	5.6596	5.85816	5.3202	6030498E09Rik	0.823152	0.0810261	FALSE
8.05693	7.95518	7.98076	8.1142	6230409E13Rik	0.673414	0.0414204	FALSE
5.20943	5.82092	5.57145	5.29848	6230427J02Rik	0.841281	-0.0802132	FALSE
9.3963	9.29607	9.40534	9.36551	6330403K07Rik	0.574707	0.0392405	FALSE
5.95601	6.12952	6.02884	6.15178	6330406I15Rik	0.702684	0.0475468	FALSE
8.06207	7.79897	8.07353	8.20408	6330407J23Rik|9330159F19Rik	0.331802	0.208291	FALSE
9.22464	9.10615	9.13287	9.24435	6330409N04Rik	0.802233	0.0232205	FALSE
6.737	7.08417	6.91857	6.6522	6330416G13Rik	0.628271	-0.125201	FALSE
8.05967	7.35983	7.73258	8.1271	6330416L07Rik|3110048L19Rik	0.65121	0.220086	FALSE
8.00604	7.93473	7.93957	8.00119	6330416L07Rik|3110048L19Rik	0.99988	-8e-06	FALSE
8.8023	8.67686	8.68635	8.79408	6330439K17Rik	0.994583	0.000635	FALSE
5.25207	5.6535	5.13789	5.28584	6330444E15Rik	0.429584	-0.240917	FALSE
7.71159	7.45603	7.62368	7.74753	6330503K22Rik	0.571377	0.101792	FALSE
7.30246	7.5628	7.48594	7.36749	6330512M04Rik	0.972119	-0.005916	FALSE
8.12674	7.98401	7.94196	8.15072	6330527O06Rik	0.950265	-0.0090385	FALSE
5.96217	6.08443	6.07481	6.02584	6330549D23Rik|Lix1l|2010321M09Rik	0.738475	0.0270223	FALSE
8.80903	8.6816	8.76919	8.83482	6330577E15Rik	0.534858	0.05669	FALSE
8.40838	8.11192	8.53874	8.47448	6330578E17Rik	0.335329	0.246459	FALSE
8.35244	8.40762	8.20661	8.41613	6330578E17Rik	0.629658	-0.068657	FALSE
7.83957	7.93366	7.66976	7.81229	6430527G18Rik	0.249083	-0.145592	FALSE
9.71733	9.66353	9.72139	9.74943	6430548M08Rik|Usp24	0.313219	0.0449775	FALSE
6.52353	6.80397	6.86445	6.74603	6430573F11Rik	0.488727	0.141493	FALSE
7.19682	7.30925	7.2216	7.20452	6430598A04Rik	0.605606	-0.0399808	FALSE
9.50392	9.64705	9.45501	9.36182	6530401D17Rik|2900062L11Rik	0.209949	-0.16707	FALSE
8.46073	8.29027	8.31135	8.32907	6530401N04Rik	0.633325	-0.0552935	FALSE
7.67234	7.76438	7.64761	7.72139	6530418L21Rik	0.626287	-0.0338592	FALSE
10.8886	10.5334	10.7653	10.8541	6720456B07Rik	0.676986	0.098696	FALSE
8.00169	7.8607	7.98308	8.04551	6720456H20Rik	0.434189	0.0831018	FALSE
5.19355	4.92735	5.00448	5.09982	6720457D02Rik|Zfp808|Selk|BC052688	0.961106	-0.0083052	FALSE
5.64153	5.82078	5.75519	5.59802	6720463M24Rik	0.692784	-0.0545512	FALSE
6.21469	6.35028	6.49538	6.18902	6820408C15Rik	0.768393	0.059718	FALSE
4.79194	5.09112	4.90071	4.79062	8030411F24Rik	0.637292	-0.0958568	FALSE
7.50498	7.54068	7.42405	7.76456	8030462N17Rik	0.747026	0.0714737	FALSE
5.00599	5.18294	5.19485	4.94619	8030463A06Rik	0.891077	-0.0239435	FALSE
6.30701	6.26815	6.32467	6.05158	8030498B09Rik	0.598434	-0.0994528	FALSE
6.8424	6.6389	6.83788	6.65094	8430406I07Rik	0.980795	0.0037564	FALSE
5.99955	6.98974	6.67678	6.10775	8430408G22Rik	0.877814	-0.102379	FALSE
7.02282	6.94318	6.9714	7.11752	8430410A17Rik	0.555838	0.0614586	FALSE
7.61615	7.51734	7.43115	7.63326	8430410K20Rik	0.797022	-0.0345413	FALSE
9.83693	9.87222	9.8491	9.83736	8430419L09Rik	0.635855	-0.0113405	FALSE
8.55756	8.441	8.51165	8.57137	8430427H17Rik	0.603852	0.0422305	FALSE
6.59804	6.43958	6.47181	6.38769	8430431K14Rik	0.452128	-0.0890653	FALSE
5.95306	6.50404	5.92173	5.3439	9030203C11Rik	0.274429	-0.595733	FALSE
6.88956	7.12379	6.93041	6.85666	9030224M15Rik	0.504744	-0.11314	FALSE
7.46379	7.59859	7.42558	7.43417	9030409G11Rik	0.372894	-0.101318	FALSE
7.73192	7.66293	7.6379	7.67746	9030425E11Rik	0.444883	-0.0397464	FALSE
7.18922	7.50676	7.37483	7.16529	9030607L17Rik	0.727042	-0.0779369	FALSE
6.52946	6.70208	6.51406	6.18685	9030612E09Rik	0.323179	-0.265317	FALSE
6.47256	6.85448	6.64485	6.46382	9030617O03Rik	0.674018	-0.109183	FALSE
8.3392	8.25306	8.33127	8.4214	9030624J02Rik	0.327267	0.0802085	FALSE
6.63485	6.52378	6.67624	6.78715	9030625A04Rik	0.191692	0.152383	FALSE
6.09598	6.55806	6.30248	5.98024	9130008F23Rik	0.584502	-0.185656	FALSE
7.32596	6.80398	6.99352	7.22726	9130011E15Rik|4930505N22Rik	0.893793	0.0454198	FALSE
8.55269	8.32496	8.443	8.60443	9130011J15Rik	0.610764	0.0848895	FALSE
5.24208	5.38041	5.49135	5.17647	9130014G24Rik	0.911796	0.0226677	FALSE
5.88782	6.20583	6.15565	5.57801	9130017N09Rik	0.653092	-0.179993	FALSE
7.23422	7.43797	7.35095	7.3499	9130019O22Rik|Zfp764|Zfp747|E430018J23Rik	0.911063	0.0143254	FALSE
5.87997	6.30571	6.10115	5.80593	9130019P16Rik|Chn2	0.650289	-0.139302	FALSE
6.17719	6.54838	6.17433	5.87836	9130221D24Rik	0.297796	-0.336442	FALSE
4.9821	5.30304	5.15377	4.82712	9130230L23Rik	0.574795	-0.15213	FALSE
7.41214	7.48626	7.45629	7.44761	9130401M01Rik	0.952929	0.0027494	FALSE
8.79364	8.78392	8.8371	8.77182	9130404D08Rik	0.714932	0.01568	FALSE
4.93944	5.28176	5.00108	4.73114	9230104L09Rik	0.383934	-0.244493	FALSE
5.44973	5.52607	5.4013	5.36415	9230105E10Rik|Trim12|Trim5	0.177286	-0.105172	FALSE
7.21808	6.90509	6.98986	7.26778	9230110C19Rik	0.778871	0.0672297	FALSE
7.11949	6.96005	7.17341	6.95829	9230112E08Rik	0.864892	0.0260777	FALSE
5.7167	5.70368	5.60476	5.53458	9330119M13Rik	0.145774	-0.140523	FALSE
10.4934	10.1516	10.3891	10.5583	9330132A10Rik	0.535978	0.151197	FALSE
6.81915	6.98117	7.20902	6.8594	9330133O14Rik	0.583223	0.134049	FALSE
5.82417	6.28665	6.17012	5.79298	9330154K18Rik	0.828412	-0.0738586	FALSE
7.65463	7.17388	7.47395	7.40474	9330155M09Rik	0.933947	0.0250902	FALSE
5.88507	6.12638	6.05196	5.69189	9330169L03Rik	0.607719	-0.1338	FALSE
6.16395	6.0018	6.21478	5.74706	9330175E14Rik	0.74039	-0.101952	FALSE
5.83576	5.75127	5.63493	5.80719	9330175E14Rik	0.553174	-0.0724533	FALSE
6.64944	7.14518	6.82899	6.6369	9330176C04Rik|Slc22a13	0.627306	-0.164361	FALSE
6.754	6.63503	6.78398	6.78469	9330182L06Rik	0.372382	0.0898192	FALSE
5.04718	5.2885	5.06477	4.97951	9430007A20Rik	0.428079	-0.145702	FALSE
7.73153	7.83127	7.83855	7.70275	9430015G10Rik	0.911065	-0.0107483	FALSE
6.07747	5.83941	6.03155	6.22988	9430016H08Rik	0.38507	0.172281	FALSE
7.92137	8.09217	7.82975	7.4658	9430023L20Rik|6030408B16Rik	0.264447	-0.358996	FALSE
6.26835	6.35695	6.38451	5.94819	9430025C20Rik	0.622953	-0.146299	FALSE
6.5979	6.25074	6.45506	6.23196	9430025C20Rik	0.738734	-0.0808106	FALSE
5.89034	6.30157	6.19976	5.90617	9430029A11Rik	0.881972	-0.0429931	FALSE
7.53734	7.56484	7.56625	7.56449	9430031J16Rik	0.487409	0.014286	FALSE
5.70791	6.29156	6.00319	5.68846	9430076C15Rik|Creb5	0.699769	-0.153913	FALSE
6.45031	6.85121	6.71148	6.4362	9430077A04Rik	0.785068	-0.0769192	FALSE
6.14169	6.16184	6.11223	6.13529	9430097D07Rik	0.211221	-0.0280062	FALSE
5.17447	5.54371	5.31273	5.13484	9530002B09Rik	0.598749	-0.135302	FALSE
4.61537	4.66631	4.70759	4.69633	9530002K18Rik|Spink11	0.238684	0.061114	FALSE
4.95085	5.29571	4.95133	4.72267	9530003J23Rik	0.317522	-0.286278	FALSE
5.4795	5.93874	5.86071	5.28067	9530008L14Rik	0.745845	-0.138433	FALSE
6.84198	6.57078	6.87108	6.86413	9530009G21Rik	0.445084	0.161228	FALSE
6.71948	6.31751	6.37127	6.65953	9530019H20Rik	0.991268	-0.0030901	FALSE
5.86791	5.62572	5.72914	5.76464	9530026P05Rik	0.999628	7.1e-05	FALSE
6.08846	6.31651	6.18677	5.8086	9530053A07Rik	0.469266	-0.204799	FALSE
6.46614	6.79631	6.69886	6.32987	9530053H22	0.683894	-0.116861	FALSE
5.81894	6.43587	6.29765	5.8398	9530056K15Rik	0.893638	-0.0586799	FALSE
8.59774	8.45873	8.47654	8.47973	9530068E07Rik|Igk-V4	0.602364	-0.0501015	FALSE
6.34324	6.14291	6.10614	6.11907	9530077C05Rik	0.416139	-0.130471	FALSE
6.12761	6.113	5.95913	5.80152	9530085L02Rik	0.199396	-0.239974	FALSE
7.94539	7.96445	8.19558	7.65043	9530091C08Rik	0.925798	-0.031919	FALSE
5.72157	5.95003	5.86275	5.73679	9630013D21Rik	0.81462	-0.036027	FALSE
6.09988	6.50658	6.16462	6.0493	9630028B13Rik	0.505734	-0.196274	FALSE
7.13716	7.27501	7.27145	7.1749	9630033F20Rik	0.859792	0.0170859	FALSE
5.39497	5.70339	5.63242	5.28078	9630041A04Rik	0.731016	-0.0925811	FALSE
5.39155	5.71269	5.37427	5.2198	9830107B12Rik|A530064D06Rik	0.331172	-0.255085	FALSE
5.78467	6.03747	6.01481	5.86235	9830163H01Rik	0.872578	0.0275074	FALSE
5.7771	6.12653	5.98202	5.93121	9930012K11Rik	0.982567	0.0047978	FALSE
7.2607	7.17436	7.12393	7.10425	9930013L23Rik	0.23832	-0.103444	FALSE
5.99253	6.19588	6.14636	6.10235	9930014A18Rik|Fam84b	0.817158	0.0301529	FALSE
10.3145	9.85945	10.0522	10.256	9930021J03Rik	0.822274	0.067142	FALSE
5.62262	5.95919	5.99953	5.42138	9930022D16Rik	0.837015	-0.0804517	FALSE
5.29942	5.63994	5.36577	5.18232	9930023K05Rik	0.444472	-0.195631	FALSE
5.19296	5.44704	5.45246	5.0082	9930032O22Rik	0.766835	-0.0896712	FALSE
6.02372	6.37561	6.18087	5.88789	9930038B18Rik	0.547464	-0.165284	FALSE
5.91296	6.47245	6.16306	6.19815	9930104L06Rik	0.972498	-0.0120978	FALSE
6.30544	6.47496	6.4084	6.38161	9930111J21Rik2|9930111J21Rik1	0.964066	0.00480385	FALSE
6.10572	6.60014	6.30364	5.93029	a	0.530897	-0.235966	FALSE
8.22218	8.05772	8.19339	8.33469	A030009H04Rik	0.373167	0.124087	FALSE
6.38621	6.51357	6.75627	6.44185	A130004G07Rik	0.510006	0.149168	FALSE
6.32748	6.40673	6.21126	6.42845	A130010J15Rik|Traf3ip3	0.741266	-0.0472505	FALSE
9.1987	8.80248	9.27804	9.08333	A130014H13Rik	0.526435	0.180094	FALSE
7.61469	7.42123	7.56478	7.67463	A130022J15Rik	0.477816	0.101748	FALSE
6.69062	6.62188	6.6916	6.62164	A130023E24Rik	0.994674	0.0003694	FALSE
5.08368	5.27046	5.21469	5.04862	A130023I24Rik	0.751566	-0.0454087	FALSE
4.78829	4.85664	4.86663	4.65672	A130040M12Rik|Olfr1033|Olfr1032|1200015M12Rik	0.66614	-0.0607882	FALSE
6.20418	6.80044	6.36646	6.14143	A130042E20Rik|2610028H24Rik|Mcm3ap	0.553986	-0.248363	FALSE
6.36244	6.32583	6.4071	6.24706	A130050O07Rik	0.86704	-0.0170576	FALSE
5.39759	5.55633	5.65149	5.18118	A130066N16Rik	0.841522	-0.0606273	FALSE
4.88929	5.25327	5.06032	4.86869	A1cf	0.669324	-0.106778	FALSE
8.2259	8.33311	8.40023	8.29194	A230050P20Rik|Angptl6	0.474381	0.0665752	FALSE
6.28373	6.71535	6.5194	5.97961	A230051G13Rik	0.547663	-0.250034	FALSE
5.82638	6.42094	6.2297	5.81026	A230052G05Rik	0.805082	-0.103681	FALSE
5.70897	5.80663	6.10002	5.61361	A230059G12Rik	0.754271	0.0990125	FALSE
7.08454	7.55426	6.76037	6.63987	A230065C20Rik	0.213643	-0.619281	FALSE
6.22146	6.06324	6.19615	6.05686	A230083G16Rik	0.894455	-0.01585	FALSE
7.39008	6.81471	7.42053	7.12551	A230085B16Rik	0.665432	0.170622	FALSE
10.6709	10.4498	10.6596	10.6499	A2bp1	0.550138	0.094327	FALSE
8.5262	8.16107	8.45133	8.4714	A2ld1	0.635277	0.117733	FALSE
5.84278	6.07418	5.90374	5.88751	A2m	0.683117	-0.062856	FALSE
7.62272	7.80514	7.65936	7.65992	A330008L17Rik	0.658209	-0.0542876	FALSE
7.10529	7.21633	7.39757	7.2225	A330017A19Rik	0.307212	0.149225	FALSE
6.40313	6.38802	6.46871	6.57676	A330021E22Rik	0.250417	0.12716	FALSE
4.60159	4.7712	4.69141	4.59888	A330035P11Rik	0.721257	-0.0412525	FALSE
5.91769	6.26487	6.21665	5.67967	A330041J22Rik	0.704582	-0.143123	FALSE
6.25886	6.93579	6.66402	5.98856	A330049M08Rik	0.627944	-0.271041	FALSE
6.81328	6.98043	7.04484	6.64179	A330070K13Rik	0.838504	-0.0535355	FALSE
6.30062	6.6271	6.36181	6.23483	A3galt2	0.487129	-0.165538	FALSE
7.09457	7.18302	7.2179	7.14047	A430005L14Rik	0.563979	0.040395	FALSE
5.31237	5.49925	5.2866	5.2391	A430010J10Rik	0.357314	-0.14296	FALSE
7.35913	7.44512	7.31382	7.45691	A430033K04Rik	0.862945	-0.0167604	FALSE
5.87876	6.33241	5.97806	5.80443	A430057M04Rik	0.511416	-0.214342	FALSE
5.28102	5.56178	5.45392	5.14781	A430057O09	0.620717	-0.120537	FALSE
5.52915	5.89448	5.56897	5.2742	A430072C10Rik	0.346484	-0.290233	FALSE
6.95154	6.83218	7.24583	6.39109	A430089I19Rik|BC061212|Gm10424|Gm3147|BC080696|LOC665755	0.891932	-0.0734015	FALSE
6.84034	6.5917	6.91248	6.17091	A430089I19Rik|BC061212|Gm10424|Gm3147|BC080696|LOC665755	0.721857	-0.174323	FALSE
5.86957	6.26686	6.07383	5.85133	A430090L17Rik	0.698842	-0.105636	FALSE
5.44225	5.79895	5.70015	5.42089	A430093F15Rik	0.816908	-0.060082	FALSE
7.13715	7.49089	7.302	7.11408	A430105I19Rik	0.663508	-0.105979	FALSE
6.30583	6.93058	6.47689	6.25159	A4galt	0.561982	-0.253965	FALSE
6.6316	7.27267	6.86026	6.54059	A530013C23Rik	0.576769	-0.25171	FALSE
6.66515	7.22619	6.76212	6.44546	A530016L24Rik	0.424012	-0.34188	FALSE
6.26688	6.71105	6.5003	6.0682	A530020G20Rik	0.57676	-0.204716	FALSE
5.34609	5.45124	5.34638	5.26022	A530021J07Rik	0.300132	-0.0953608	FALSE
5.28544	5.49202	5.35808	5.13362	A530023O14Rik	0.448357	-0.142878	FALSE
4.96327	4.9821	5.08357	4.98028	A530053G22Rik	0.452373	0.0592378	FALSE
8.17768	7.80566	8.03706	8.21757	A530054K11Rik|Zfp738|AA987161	0.600487	0.135651	FALSE
5.34143	5.78851	5.37338	5.20112	A530064D06Rik|B430306N03Rik	0.417283	-0.277719	FALSE
6.18628	6.33146	6.26173	5.95256	A530079E22Rik	0.498949	-0.151728	FALSE
7.06046	7.36721	7.00768	6.93281	A530088H08Rik	0.346766	-0.243588	FALSE
6.68038	7.40253	6.81032	6.47201	A530095I07Rik	0.45587	-0.400288	FALSE
5.42143	5.57455	5.62722	5.22546	A530099J19Rik	0.785108	-0.0716501	FALSE
5.74323	6.51725	6.19874	5.74796	A630001G21Rik	0.766524	-0.156893	FALSE
7.0888	6.84126	6.87611	7.12607	A630007B06Rik	0.856552	0.0360565	FALSE
6.064	6.13058	6.0718	5.86454	A630012P03Rik	0.418923	-0.129118	FALSE
5.67379	5.91016	5.79098	5.77392	A630023P12Rik	0.948832	-0.0095251	FALSE
6.46439	5.97984	6.24224	6.45107	A630033E08Rik	0.701492	0.124542	FALSE
5.11852	5.01972	5.26121	5.0292	A630033H20Rik	0.631655	0.0760831	FALSE
5.4341	5.78794	5.68525	5.42663	A630038E17Rik|Gm13895	0.826898	-0.0550822	FALSE
5.85983	5.98738	5.81317	5.64762	A630091E08Rik	0.213847	-0.193214	FALSE
7.29673	7.46302	7.41241	7.30284	A730011L01Rik	0.846725	-0.0222497	FALSE
5.86261	6.82992	6.0679	5.78016	A730013G03Rik	0.538807	-0.422232	FALSE
8.80268	8.55461	8.75777	8.86735	A730017C20Rik	0.4651	0.133915	FALSE
5.75046	6.16552	5.95078	5.82295	A730018C14Rik	0.791558	-0.0711203	FALSE
6.05724	6.01849	5.81617	5.82329	A730020M07Rik	0.049442	-0.218144	FALSE
6.1125	6.40004	6.28467	5.76768	A730036I17Rik	0.536865	-0.230096	FALSE
5.49207	5.66817	5.45029	5.30298	A730037C10Rik	0.222214	-0.203482	FALSE
5.70672	6.53317	6.29672	5.6837	A730045E13Rik	0.826196	-0.129738	FALSE
6.08582	6.34443	6.10403	5.77656	A730089K16Rik	0.324336	-0.274831	FALSE
5.25404	5.45754	5.44261	5.24912	A830005F24Rik	0.950066	-0.0099301	FALSE
6.56091	6.77533	6.73429	6.42183	A830007P12Rik	0.68666	-0.0900615	FALSE
5.55638	5.5392	5.57477	5.53193	A830010M20Rik|1700028K03Rik	0.841688	0.0055627	FALSE
8.42308	8.03639	8.20434	8.54837	A830018L16Rik	0.628799	0.146615	FALSE
6.51175	6.88665	6.55942	6.82373	A830019P07Rik	0.9768	-0.0076234	FALSE
7.00979	7.41866	7.16092	6.61581	A830031A19Rik	0.446481	-0.325859	FALSE
7.34801	7.30804	7.20027	7.33382	A830039N20Rik	0.523867	-0.0609792	FALSE
7.29925	7.33557	7.38597	7.75765	A830054O04Rik	0.399968	0.254404	FALSE
5.94023	5.72445	5.82835	6.00341	A830093I24Rik	0.61097	0.0835422	FALSE
8.0734	7.57924	7.88688	8.13498	A930001N09Rik	0.593375	0.184611	FALSE
4.69192	4.9186	4.86794	4.68001	A930002I21Rik	0.852006	-0.0312852	FALSE
6.61103	7.02698	6.96952	6.47615	A930005I04Rik	0.794489	-0.0961657	FALSE
4.46283	4.82142	4.60172	4.4208	A930006J02Rik	0.601124	-0.130865	FALSE
5.54546	6.14296	5.68721	5.5787	A930013B10Rik	0.607099	-0.211252	FALSE
7.32995	7.26572	7.23421	7.02701	A930017M01Rik	0.336698	-0.167227	FALSE
5.35662	5.73582	5.46825	5.23693	A930018M24Rik	0.491279	-0.193629	FALSE
6.42259	6.7217	6.74723	6.41894	A930018P22Rik	0.965216	0.0109405	FALSE
5.14188	5.33546	5.40453	5.04029	A930025A13Rik	0.946255	-0.0162577	FALSE
7.58395	7.76439	7.68357	7.37895	A930033H14Rik	0.520591	-0.142914	FALSE
7.72242	7.58864	7.58462	7.67269	A930038C07Rik	0.773439	-0.0268745	FALSE
5.68623	5.96146	5.58641	5.58227	A930104D05Rik	0.331955	-0.239506	FALSE
7.09438	7.02486	7.1366	7.07132	AA408296	0.450937	0.0443391	FALSE
7.2506	6.85128	6.97195	7.06639	AA415398	0.900225	-0.0317662	FALSE
5.39493	5.40748	5.32767	5.30832	AA467197|Mir147	0.027864	-0.0832118	FALSE
6.83309	7.13471	6.95399	6.70496	AA881470	0.515044	-0.154426	FALSE
7.04509	7.40279	7.25764	7.11533	AA960436	0.871516	-0.037458	FALSE
6.13617	6.63557	6.45676	6.16477	AA986860	0.824418	-0.0751057	FALSE
7.91849	7.92893	7.8394	7.88634	Aaas	0.221169	-0.0608369	FALSE
7.3344	7.61134	7.48473	7.45884	Aacs	0.995011	-0.0010862	FALSE
5.46172	5.91081	5.56828	5.38498	Aadac	0.515587	-0.209635	FALSE
5.23156	5.522	5.33972	5.12933	Aadat	0.517652	-0.142256	FALSE
7.51964	7.48689	7.52175	7.49162	Aagab	0.89213	0.0034172	FALSE
8.34699	8.22217	8.43125	8.04336	Aak1	0.849656	-0.0472715	FALSE
9.29385	9.31698	9.33112	9.31848	Aamp	0.311868	0.0193883	FALSE
6.26664	6.86425	6.38292	5.95123	Aanat	0.402155	-0.398375	FALSE
5.62107	6.01674	6.13548	5.74798	Aard	0.700741	0.122828	FALSE
8.3836	8.39604	8.45596	8.46411	Aars|Exosc6	0.0173988	0.0702168	FALSE
7.01385	7.39387	7.1269	7.07041	Aars2	0.677873	-0.105212	FALSE
8.04535	8.09697	8.039	8.04535	Aarsd1	0.461272	-0.028984	FALSE
7.10761	6.95859	7.11498	7.0788	Aasdh	0.546066	0.063792	FALSE
8.4936	8.34128	8.28409	8.51727	Aasdhppt	0.916754	-0.0167585	FALSE
6.26645	6.49832	6.43053	6.49746	Aass	0.607904	0.0816115	FALSE
6.90967	6.94764	6.89484	6.86639	Aatf	0.190132	-0.0480353	FALSE
8.59263	8.72693	8.66668	8.62364	Aatk|Mir338	0.865255	-0.0146195	FALSE
8.92365	8.63205	8.86635	8.79396	AB041803	0.781632	0.052307	FALSE
5.19254	5.5224	5.47995	5.23707	AB056442|C730048C13Rik|D630002G06Rik	0.99645	0.00103865	FALSE
6.02646	6.49687	6.31165	6.00288	AB124611	0.751085	-0.104398	FALSE
9.71106	9.52708	9.70933	9.79383	Abat	0.364595	0.132503	FALSE
7.73365	7.78929	7.74497	7.80818	Abca1	0.75461	0.0151034	FALSE
5.42826	5.64666	5.57613	5.2938	Abca12	0.626936	-0.102494	FALSE
5.41247	5.7378	5.53555	5.26887	Abca13	0.500275	-0.17292	FALSE
5.02079	5.33252	5.18703	4.96472	Abca14	0.655971	-0.100781	FALSE
5.3199	5.54234	5.43854	5.17369	Abca15	0.546812	-0.125006	FALSE
4.78527	4.99659	4.9126	4.69273	Abca16|Sestd1|Gm9165	0.621272	-0.0882641	FALSE
8.98818	9.02559	9.03468	9.00871	Abca2	0.589197	0.0148115	FALSE
7.8823	7.83795	7.877	7.85833	Abca3	0.795653	0.00753995	FALSE
6.08675	6.58152	6.25952	5.97389	Abca4	0.542675	-0.21743	FALSE
7.44864	7.20401	7.33309	7.49302	Abca5	0.621323	0.0867321	FALSE
5.48963	5.53658	5.52769	5.44835	Abca6	0.65163	-0.0250855	FALSE
6.73973	7.11685	6.925	6.70027	Abca7	0.661016	-0.115657	FALSE
6.55471	6.32663	6.44313	6.64495	Abca8a|Abca8b	0.568143	0.103375	FALSE
7.11976	6.79353	7.01589	7.17197	Abca8b|Abca8a	0.552551	0.137285	FALSE
6.45291	6.48827	6.37073	6.52487	Abca9|Abca8a	0.817782	-0.0227904	FALSE
6.76087	6.87154	6.82043	6.84828	Abcb10	0.799223	0.0181521	FALSE
5.36217	5.74442	5.58093	5.28046	Abcb11	0.666559	-0.1226	FALSE
7.53236	7.5949	7.44285	7.5354	Abcb1a|Abcb1b	0.329069	-0.0745026	FALSE
6.00851	6.05909	6.09141	6.13518	Abcb1b|Abcb1a	0.143178	0.079492	FALSE
6.29471	6.43314	6.46193	6.3056	Abcb4|Cnn3	0.867036	0.0198419	FALSE
6.95547	7.23065	7.11197	7.04808	Abcb6	0.940267	-0.0130382	FALSE
7.5658	7.67404	7.66066	7.52025	Abcb8	0.772979	-0.0294666	FALSE
7.18779	7.48651	7.28683	7.2103	Abcb9	0.658802	-0.0885882	FALSE
7.17793	7.27074	7.29729	7.25354	Abcc1	0.458459	0.0510755	FALSE
6.86474	7.32211	7.00953	6.8155	Abcc10	0.57183	-0.180904	FALSE
5.79875	6.33989	5.95213	5.68713	Abcc12	0.521137	-0.249688	FALSE
5.38209	5.86558	5.56389	5.34389	Abcc2	0.611015	-0.169949	FALSE
6.34123	6.92543	6.52027	6.26016	Abcc3	0.555336	-0.243115	FALSE
8.12499	7.92227	8.04473	8.04124	Abcc5	0.879843	0.0193617	FALSE
6.45889	7.12768	6.71614	6.45113	Abcc6	0.644446	-0.209647	FALSE
6.54604	6.64223	6.71957	6.44067	Abcc9	0.937339	-0.0140178	FALSE
5.69585	5.93538	5.80716	5.26027	Abcc9|5330439B14Rik	0.481294	-0.281902	FALSE
6.97771	7.18744	7.16007	6.94869	Abcd1	0.867267	-0.0281976	FALSE
8.02072	7.54685	7.84113	7.93968	Abcd2	0.731111	0.10662	FALSE
8.14764	7.75173	7.80735	8.03689	Abcd3	0.917465	-0.0275614	FALSE
7.19121	7.51211	7.28513	7.19912	Abcd4	0.617337	-0.109535	FALSE
9.45314	8.80756	9.05653	9.40319	Abce1	0.817996	0.099512	FALSE
8.2762	8.31703	8.32731	8.25392	Abcf1	0.902575	-0.0060005	FALSE
7.98522	7.86658	7.91659	8.0681	Abcf2	0.564717	0.0664518	FALSE
7.61298	7.39318	7.53745	7.69325	Abcf3	0.500448	0.112269	FALSE
8.54753	8.59339	8.63413	8.58287	Abcg1	0.385167	0.0380385	FALSE
6.3886	6.27301	6.39921	6.49206	Abcg2	0.26707	0.114832	FALSE
5.02361	5.29784	5.29841	4.99242	Abcg3	0.947457	-0.0153082	FALSE
8.68603	8.73345	8.74739	8.65665	Abcg4	0.897839	-0.0077165	FALSE
5.46652	5.82439	5.70669	5.43415	Abcg5	0.772357	-0.0750379	FALSE
6.01857	6.56718	6.34925	6.00142	Abcg8	0.757528	-0.117541	FALSE
6.94341	6.53528	6.78829	6.91462	Abhd10	0.680653	0.112109	FALSE
7.5706	7.86943	7.68068	7.57079	Abhd11	0.641898	-0.0942804	FALSE
8.96215	8.61945	8.79607	8.9942	Abhd12	0.661858	0.104335	FALSE
8.27536	8.30162	8.37367	8.21295	Abhd13	0.961981	0.0048205	FALSE
7.96769	7.96991	8.23117	7.97112	Abhd14a	0.494363	0.132342	FALSE
6.04048	6.76341	6.13653	6.00286	Abhd15	0.524223	-0.332252	FALSE
9.13283	8.85754	9.05537	9.09515	Abhd2	0.664306	0.0800715	FALSE
8.75902	8.731	8.71762	8.60336	Abhd3	0.368261	-0.084518	FALSE
8.56974	8.25412	8.37108	8.56242	Abhd4	0.799591	0.054821	FALSE
7.40221	7.71172	7.5215	7.37372	Abhd5	0.61029	-0.109348	FALSE
8.99605	8.8084	8.80788	8.99306	Abhd6	0.990594	-0.0017535	FALSE
8.18892	8.29207	8.2768	8.26044	Abhd8	0.682052	0.0281185	FALSE
9.3255	9.15754	9.22287	9.23056	Abi1	0.888906	-0.0148085	FALSE
9.8732	9.67063	9.77925	9.84531	Abi2	0.760462	0.040365	FALSE
7.07503	7.56288	7.37239	6.97433	Abi3|Phospho1	0.690785	-0.145594	FALSE
6.03677	6.15419	6.16835	5.9667	Abi3bp	0.83763	-0.027953	FALSE
7.92628	7.85823	7.85697	7.75787	Abl1	0.30815	-0.0848425	FALSE
7.91259	7.68484	7.89883	7.93844	Ablim1	0.480392	0.119913	FALSE
8.98391	8.96242	8.96116	8.92561	Ablim2	0.312395	-0.0297765	FALSE
7.72459	7.61467	7.66207	7.65703	Ablim3	0.884505	-0.0100839	FALSE
5.52211	5.8534	5.71682	5.26262	Abo	0.559943	-0.198039	FALSE
5.46173	6.03728	5.6811	5.42309	Abp1	0.618504	-0.197409	FALSE
5.63726	5.92434	5.88541	5.50443	Abpa|Sumo2	0.755569	-0.0858783	FALSE
5.94934	6.03878	6.02063	5.77632	Abpa|Sumo2	0.574555	-0.0955867	FALSE
4.94242	5.3343	5.16983	4.84748	Abpb	0.661703	-0.129701	FALSE
4.79273	4.96061	4.91696	4.75042	Abpb|Abpe|Abpg|Abpz	0.751041	-0.0429815	FALSE
4.67998	4.75295	4.59941	4.59162	Abpe|Abpb|Abpg|Abpz	0.183059	-0.120947	FALSE
5.41932	5.60993	5.51457	5.30061	Abpg|Abpb	0.533803	-0.107036	FALSE
4.86195	4.91441	4.72516	4.71642	Abpz	0.0915441	-0.167388	FALSE
10.6594	10.5728	10.6399	10.6513	Abr	0.618742	0.029488	FALSE
5.97683	6.63177	6.12322	5.9781	Abra	0.57844	-0.253642	FALSE
7.43119	7.53391	7.49414	7.5498	Abt1	0.586668	0.0394203	FALSE
7.1851	7.56685	7.31169	7.20115	Abtb1	0.643166	-0.119555	FALSE
7.19181	7.43715	7.11344	7.15507	Abtb2	0.375229	-0.180224	FALSE
6.825	6.83937	6.94947	6.76513	Acaa1a|Acaa1b	0.830706	0.0251175	FALSE
6.71808	6.87377	6.70216	6.69402	Acaa1b|Acaa1a	0.427444	-0.0978352	FALSE
7.57328	7.59832	7.48591	7.5976	Acaa2	0.572679	-0.0440442	FALSE
7.62867	7.3607	7.54172	7.61813	Acaca	0.63854	0.085242	FALSE
6.43914	6.79475	6.55517	6.39804	Acacb	0.573002	-0.14034	FALSE
6.23398	6.63753	6.50371	6.22614	Acad10|9330129D05Rik	0.802656	-0.0708336	FALSE
7.33889	7.21526	7.32059	7.51429	Acad11|Ccrl1|Nphp3	0.364487	0.140368	FALSE
7.58493	7.69724	7.62548	7.62119	Acad8	0.805077	-0.0177532	FALSE
7.43135	7.49483	7.52033	7.60562	Acad9	0.211348	0.0998858	FALSE
7.27927	6.94634	7.28912	7.51278	Acadl|Rpl12	0.303586	0.288139	FALSE
8.26843	7.63823	7.99517	8.27906	Acadm	0.667343	0.183783	FALSE
6.90361	7.30549	7.1358	6.61281	Acads	0.561448	-0.23025	FALSE
8.15825	7.76218	8.05845	8.17648	Acadsb	0.56977	0.157251	FALSE
6.68002	6.78046	6.7502	6.76976	Acadvl|Dvl2	0.659155	0.0297416	FALSE
6.3473	6.70275	6.44956	6.30483	Acan	0.554804	-0.147831	FALSE
5.8511	6.19592	6.00237	5.69253	Acap1	0.527611	-0.17606	FALSE
8.05955	8.07229	8.05285	8.02569	Acap3	0.266069	-0.026648	FALSE
8.84094	8.6905	8.80292	9.03374	Acat1	0.398928	0.152611	FALSE
7.74692	7.62017	7.59329	7.58678	Acat2|Acat3	0.37866	-0.0935088	FALSE
7.69741	7.62566	7.52253	7.52244	Acat3|Acat2|Tcp1	0.160747	-0.139051	FALSE
7.58498	7.75871	7.6464	7.88826	Acbd3	0.592776	0.0954869	FALSE
6.5735	6.92966	6.71015	6.44077	Acbd4	0.518133	-0.176119	FALSE
7.35886	6.60781	7.25978	7.41132	Acbd5	0.517252	0.352213	FALSE
7.66945	7.68882	7.64187	7.66408	Acbd6	0.220134	-0.0261603	FALSE
8.72579	8.74393	8.81767	8.82194	Accn1|1700071K01Rik	0.0558469	0.0849488	FALSE
7.46695	7.47336	7.52572	7.54408	Accn2	0.0638933	0.0647465	FALSE
6.00525	6.33992	6.19683	5.90428	Accn3	0.638946	-0.122028	FALSE
6.48429	6.87905	6.68416	6.41538	Accn4	0.642604	-0.1319	FALSE
5.50521	5.48577	5.51843	5.14496	Accn5	0.541391	-0.163797	FALSE
6.49734	6.9213	6.6066	6.456	Accs	0.55125	-0.178019	FALSE
7.58902	7.47777	7.51704	7.37891	Acd	0.440972	-0.0854216	FALSE
6.96391	7.03623	6.96962	6.9601	Ace|Ace3	0.506842	-0.0352125	FALSE
5.1888	5.47357	5.41635	5.22737	Ace2	0.962096	-0.00932405	FALSE
5.39751	6.03787	5.91045	5.41831	Acer1	0.907744	-0.0533178	FALSE
6.7071	6.97165	7.03383	6.89834	Acer2	0.508807	0.126708	FALSE
5.97818	5.98652	6.0193	5.85767	Acer2	0.683383	-0.0438652	FALSE
6.40409	6.22353	6.37029	6.72034	Acer3	0.393497	0.231504	FALSE
7.89765	7.53506	7.894	8.03343	Ache	0.38566	0.247364	FALSE
7.59097	7.62936	7.58088	7.65778	Acin1	0.856928	0.00916425	FALSE
8.34611	8.25909	8.20504	8.31172	Acly	0.588752	-0.0442168	FALSE
5.21155	5.22264	5.45118	5.03412	Acnat2|Acnat1	0.922366	0.0255585	FALSE
7.6826	7.4143	7.62672	7.77045	Aco1	0.453895	0.150138	FALSE
11.1438	11.0199	11.1422	11.1924	Aco2	0.38114	0.085425	FALSE
6.75927	7.21491	6.94069	6.6719	Acot1|Acot2|Acot3	0.578752	-0.180793	FALSE
6.71696	6.96894	6.75179	6.51858	Acot10|Acot9	0.350428	-0.207767	FALSE
7.40272	7.62261	7.34367	7.54614	Acot11	0.694961	-0.0677635	FALSE
6.22055	6.96376	6.66452	6.26316	Acot11|Fam151a	0.797295	-0.128312	FALSE
6.20501	6.54507	6.43125	6.13319	Acot12|4833422C13Rik	0.721822	-0.0928199	FALSE
8.10026	7.46625	7.82118	8.20884	Acot13	0.607689	0.23176	FALSE
8.87639	8.77781	8.77189	8.77011	Acot2|Acot1	0.458902	-0.0560977	FALSE
6.36855	6.70288	6.22601	6.21495	Acot3	0.31013	-0.315241	FALSE
6.02011	6.3508	6.27829	6.09121	Acot4|Acot5|Acot6	0.997467	-0.0007009	FALSE
6.23399	6.1576	6.23552	6.31696	Acot5	0.286757	0.0804528	FALSE
7.15222	7.01288	7.22848	7.02612	Acot6|Acot4	0.754439	0.0447473	FALSE
9.73318	9.81039	9.77948	9.72362	Acot7	0.715949	-0.0202333	FALSE
7.32201	7.21732	7.36328	7.22331	Acot8|Snx21	0.813981	0.02363	FALSE
6.87378	6.67084	6.74931	6.79435	Acot9|Acot10	0.996987	-0.00048345	FALSE
9.4847	9.30205	9.40967	9.49544	Acox1	0.636953	0.059178	FALSE
5.83583	6.22396	6.06678	5.81228	Acox2	0.739704	-0.0903617	FALSE
7.50735	7.54699	7.57106	7.60452	Acox3	0.147972	0.0606194	FALSE
6.02843	6.86685	6.43075	6.17593	Acox3|4931431C16Rik	0.790622	-0.144302	FALSE
5.69327	5.93178	5.82159	5.50989	Acoxl	0.537051	-0.146783	FALSE
6.9828	6.70787	6.84662	6.7966	Acp1	0.891613	-0.0237191	FALSE
8.41438	8.17341	8.32976	8.3529	Acp2	0.761293	0.047436	FALSE
5.8979	6.40143	5.98735	5.88142	Acp5	0.54703	-0.215286	FALSE
7.71876	7.85332	7.74037	7.79105	Acp6	0.816253	-0.02033	FALSE
6.62199	6.71747	6.75338	6.69782	Acpl2	0.439594	0.0558734	FALSE
5.62694	6.05142	5.79574	5.56583	Acpp	0.595927	-0.158393	FALSE
6.60762	6.99938	6.67941	6.59037	Acr	0.544576	-0.16861	FALSE
6.09978	6.46731	6.26196	6.18315	Acrbp|Ing4	0.796653	-0.060988	FALSE
6.00952	6.171	5.84722	5.75806	Acrv1	0.121216	-0.287618	FALSE
8.71443	8.62695	8.62351	8.74807	Acsbg1	0.862907	0.0150995	FALSE
7.30655	7.28265	7.3642	7.24237	Acsf2	0.910279	0.00868205	FALSE
6.85537	7.00591	6.88308	6.74155	Acsf3	0.371021	-0.118324	FALSE
7.67201	7.51503	7.61497	7.74713	Acsl1	0.485713	0.0875289	FALSE
8.47966	8.12572	8.32867	8.52642	Acsl3|Utp14b	0.615226	0.124857	FALSE
8.56997	8.08693	8.3487	8.65497	Acsl4	0.615551	0.17338	FALSE
7.77934	7.33005	7.6223	7.9228	Acsl5	0.515236	0.217855	FALSE
9.06662	8.99013	9.00074	9.09984	Acsl6	0.761523	0.021919	FALSE
5.50705	5.88383	5.72473	5.44152	Acsm1	0.683827	-0.112314	FALSE
5.27604	5.72181	5.43898	5.19117	Acsm2	0.563245	-0.18385	FALSE
5.21192	5.43961	5.36168	5.07317	Acsm3	0.618031	-0.10834	FALSE
5.3723	5.88362	5.64684	5.43036	Acsm4	0.790346	-0.0893598	FALSE
5.61174	6.01606	5.75844	5.61965	Acsm5	0.647835	-0.124857	FALSE
8.16852	7.94474	7.95419	8.01529	Acss1	0.635584	-0.0718905	FALSE
8.32204	8.26405	8.3807	8.46327	Acss2	0.139078	0.128937	FALSE
6.08749	6.49246	6.45983	6.05406	Acss3|Prpf38a	0.918788	-0.03303	FALSE
6.70343	7.01913	6.80514	6.83051	Acta1	0.829071	-0.0434516	FALSE
7.7678	7.89268	7.80697	7.76625	Acta2	0.610306	-0.0436289	FALSE
12.7362	12.6398	12.7116	12.7511	Actb	0.528411	0.043368	FALSE
5.56425	6.26275	5.87553	5.65106	Actbl2	0.743087	-0.150203	FALSE
6.16755	6.19104	6.48181	6.16037	Actc1	0.539362	0.141794	FALSE
6.31626	6.50317	6.67368	6.22514	Actc1	0.891411	0.0396948	FALSE
11.9047	11.8949	11.8581	11.9662	Actg1	0.857541	0.012306	FALSE
10.3607	10.1096	10.298	10.3943	Actg1	0.534154	0.110957	FALSE
5.82173	6.20419	6.089	5.72044	Actg2	0.723111	-0.108244	FALSE
7.73871	7.44483	7.58834	7.64117	Actl6a|Mrpl47	0.90157	0.0229855	FALSE
9.41955	9.30026	9.4192	9.39078	Actl6b	0.585916	0.0450855	FALSE
5.34581	5.81869	5.55003	5.32089	Actl7a	0.650549	-0.146786	FALSE
6.14936	6.77704	6.31197	5.99428	Actl7b	0.49762	-0.310074	FALSE
5.99867	6.38913	5.83187	5.82062	Actl9	0.310562	-0.36765	FALSE
8.64875	8.43844	8.57055	8.67523	Actn1	0.590152	0.0792945	FALSE
5.88052	6.44306	6.08178	5.85702	Actn1|Strm	0.61799	-0.19239	FALSE
7.5693	7.51483	7.62068	7.56153	Actn2	0.347592	0.0490436	FALSE
6.25361	6.58236	6.41869	6.21977	Actn3	0.667792	-0.0987577	FALSE
9.42943	9.36179	9.46282	9.46423	Actn4	0.294031	0.0679122	FALSE
9.32293	8.74964	9.02703	9.20093	Actr10|Gm10457	0.833156	0.077692	FALSE
9.48576	9.17914	9.34918	9.54172	Actr1a	0.606452	0.112997	FALSE
8.72531	8.36009	8.73563	8.78545	Actr1b	0.44157	0.217839	FALSE
10.2381	9.78865	10.0014	10.284	Actr2|Kpnb1	0.682076	0.129321	FALSE
9.74411	9.15246	9.53694	9.83062	Actr3	0.572104	0.235493	FALSE
8.63741	8.38902	8.51171	8.65091	Actr3b	0.690526	0.068095	FALSE
6.84586	7.0449	6.89649	6.94849	Actr5	0.857138	-0.0228915	FALSE
7.08164	6.65311	7.01581	7.203	Actr6	0.449216	0.242029	FALSE
8.22531	7.93254	8.08352	8.22531	Actr8	0.702845	0.0754888	FALSE
5.04795	5.40417	4.85264	5.01693	Actrt1	0.322505	-0.291274	FALSE
6.3373	6.62356	6.71207	6.14094	Actrt2	0.886182	-0.0539172	FALSE
8.17703	7.85895	8.09664	8.18847	Acvr1	0.574242	0.124565	FALSE
8.8798	8.92614	8.90239	8.98776	Acvr1b	0.499728	0.0421025	FALSE
7.59607	7.32754	7.57104	7.86049	Acvr2a	0.327723	0.253957	FALSE
6.26279	6.87477	6.53117	6.35164	Acvr2b	0.750154	-0.127379	FALSE
6.84689	7.23455	6.93766	6.79934	Acvrl1	0.532407	-0.172218	FALSE
6.57978	6.91609	6.73659	6.49853	Acy1	0.597705	-0.130374	FALSE
6.86336	7.23151	7.00025	6.80513	Acy3	0.577894	-0.144749	FALSE
7.37774	7.14414	7.28204	7.32425	Acyp1	0.779642	0.0422056	FALSE
7.06734	7.2471	7.20523	7.22783	Acyp2|Ccdc47	0.628207	0.0593132	FALSE
5.94698	6.4385	6.25214	5.92901	Ada	0.765985	-0.102161	FALSE
4.92039	5.11382	5.02761	4.85737	Adad1|Zcchc17	0.621872	-0.074611	FALSE
6.50431	6.30713	6.35276	6.56978	Adal	0.741528	0.0555435	FALSE
8.61288	8.30584	8.44531	8.52457	Adam10	0.895726	0.0255845	FALSE
9.0271	8.97901	9.1049	9.04437	Adam11	0.211665	0.0715827	FALSE
6.34459	6.73494	6.44101	6.30202	Adam12	0.542531	-0.16825	FALSE
8.64398	8.76933	8.73706	8.62647	Adam15	0.79431	-0.0248915	FALSE
6.84874	7.00201	6.92001	6.87684	Adam19	0.78608	-0.0269465	FALSE
7.01356	7.25506	6.95858	6.85816	Adam1a|Adam1b	0.283861	-0.225938	FALSE
5.40627	5.62848	5.36505	5.35195	Adam1b|Adam1a	0.387849	-0.158878	FALSE
4.92586	5.10829	4.95266	4.83388	Adam2	0.389243	-0.123807	FALSE
6.2408	6.55964	6.34801	6.00135	Adam21	0.439873	-0.225539	FALSE
9.5726	9.00946	9.25884	9.62177	Adam22	0.70588	0.149271	FALSE
9.90666	9.79271	9.85205	9.90782	Adam23	0.69529	0.0302485	FALSE
9.47617	9.06179	9.34837	9.41672	Adam23|LOC100046035	0.680616	0.113563	FALSE
4.90469	4.90661	4.96988	4.92151	Adam24	0.345535	0.0400424	FALSE
5.42086	5.65534	5.54668	5.22118	Adam25|4930529F22Rik|Adam39	0.529355	-0.15417	FALSE
4.56078	4.67216	4.64389	4.56897	Adam26a|Adam26b|Adam34	0.896533	-0.0100377	FALSE
5.05796	5.2316	5.1728	4.96047	Adam26b|Adam26a|Adam34|Gm5347	0.628244	-0.0781472	FALSE
5.537	5.75234	5.72042	5.36443	Adam28	0.680684	-0.102245	FALSE
4.65495	4.74683	4.82424	4.58805	Adam29	0.972365	0.0052571	FALSE
5.19883	5.4336	5.31096	5.13024	Adam3	0.588564	-0.09561	FALSE
5.05069	5.8071	5.40507	5.01831	Adam30	0.67461	-0.217202	FALSE
5.66306	5.9128	5.80436	5.6491	Adam32	0.724442	-0.0612046	FALSE
6.6426	7.21727	6.793	6.45642	Adam33	0.475268	-0.305223	FALSE
5.16267	5.47503	5.50232	5.08039	Adam34|Adam26b|Gm5346|Adam26a|Gm5347	0.926843	-0.0274966	FALSE
5.95861	5.81703	5.80687	5.85893	Adam4|Gm4787	0.577367	-0.054916	FALSE
5.3998	5.76765	5.58542	5.15006	Adam6a	0.529548	-0.215983	FALSE
5.20141	5.2089	5.29651	5.07536	Adam6b|Adam6a	0.890463	-0.0192174	FALSE
5.21661	5.4066	5.34706	5.11681	Adam7	0.648569	-0.0796703	FALSE
6.49253	6.94902	6.64017	6.36457	Adam8	0.514398	-0.2184	FALSE
8.51786	8.33919	8.48245	8.58831	Adam9	0.432169	0.106854	FALSE
5.57221	5.81735	5.59972	5.42156	Adamdec1	0.35813	-0.184141	FALSE
6.93108	7.23133	7.13784	7.05824	Adamts1	0.929566	0.0168341	FALSE
6.70926	7.06298	6.99568	6.58915	Adamts10	0.761761	-0.0937026	FALSE
6.03127	6.43983	6.18039	5.94319	Adamts12	0.554312	-0.173761	FALSE
6.23667	6.74745	6.39803	6.02361	Adamts13	0.475359	-0.281241	FALSE
6.85361	7.06743	6.922	6.75743	Adamts16	0.470315	-0.120806	FALSE
6.14073	6.58638	6.37162	6.08962	Adamts18	0.672099	-0.132933	FALSE
5.84082	6.32384	5.99622	5.75443	Adamts19	0.547166	-0.207006	FALSE
7.09592	7.39453	7.24725	7.1252	Adamts2	0.764329	-0.0590018	FALSE
6.79812	7.01524	6.89079	6.77275	Adamts20	0.621303	-0.0749117	FALSE
6.92792	7.17676	6.93563	6.85728	Adamts4	0.417385	-0.155885	FALSE
5.71779	6.31331	5.92246	5.83439	Adamts5	0.725315	-0.137126	FALSE
6.4102	6.98593	6.68897	6.34443	Adamts7	0.653237	-0.181359	FALSE
6.68722	7.43214	7.04193	6.73992	Adamts8|Gm10700	0.732695	-0.16875	FALSE
5.6423	5.9432	5.87499	5.41722	Adamts9|A730049H05Rik	0.653193	-0.146645	FALSE
6.42204	6.57914	6.40451	6.41996	Adamtsl1	0.461424	-0.0883549	FALSE
6.56329	6.86575	6.71011	6.51072	Adamtsl1	0.631232	-0.104108	FALSE
6.44682	6.86273	6.78947	6.50571	Adamtsl1	0.980135	-0.00718045	FALSE
6.49209	7.02697	6.6443	6.44822	Adamtsl2	0.568359	-0.213274	FALSE
7.20467	7.72303	7.36543	7.10216	Adamtsl4	0.535379	-0.230057	FALSE
6.92067	7.37749	7.07838	6.86491	Adamtsl5	0.57909	-0.177434	FALSE
7.64063	7.57219	7.6391	7.76002	Adap1	0.340428	0.093158	FALSE
6.67974	6.69654	6.74774	6.88964	Adap2	0.313576	0.130552	FALSE
8.10336	7.96205	8.0189	8.27273	Adar	0.536462	0.113114	FALSE
8.44052	8.36731	8.49253	8.50529	Adarb1	0.225728	0.0949865	FALSE
7.62664	7.47756	7.62172	7.641	Adarb2	0.478593	0.0792576	FALSE
6.37553	6.63278	6.53189	6.43962	Adat1	0.911241	-0.0183975	FALSE
7.26629	7.50702	7.15193	7.18236	Adat2	0.315561	-0.21951	FALSE
7.63985	7.8104	7.71375	7.68604	Adc	0.817217	-0.0252299	FALSE
7.5469	7.70691	7.52981	7.32142	Adck1	0.273059	-0.201292	FALSE
6.81956	7.30232	7.07746	6.87627	Adck2	0.790835	-0.0840742	FALSE
7.11118	7.29782	7.08895	7.08978	Adck4	0.43363	-0.115131	FALSE
7.0288	7.32889	7.38776	7.09911	Adck5	0.785758	0.0645898	FALSE
5.2171	5.53151	5.32937	5.13027	Adcy10	0.531244	-0.144483	FALSE
9.06399	8.89234	8.9481	9.15752	Adcy2	0.63865	0.0746408	FALSE
7.47248	7.52921	7.51831	7.533	Adcy3|Cenpo	0.538773	0.0248108	FALSE
6.58023	6.95416	6.65055	6.5049	Adcy4	0.487354	-0.18947	FALSE
8.27185	8.34359	8.32271	8.27608	Adcy5	0.866258	-0.008325	FALSE
7.39667	7.48339	7.48556	7.3541	Adcy6	0.82473	-0.0202012	FALSE
6.67064	7.02588	6.82806	6.56698	Adcy7	0.570087	-0.15074	FALSE
7.38847	7.43255	7.32718	7.4227	Adcy8	0.59273	-0.0355703	FALSE
8.86356	8.90717	8.92375	8.93247	Adcy9|4933427I04Rik	0.290922	0.0427435	FALSE
6.64539	6.64857	6.63166	6.66077	Adcyap1	0.966778	-0.0007612	FALSE
8.76057	8.79302	8.82197	8.80541	Adcyap1r1	0.222148	0.0368925	FALSE
10.0137	9.77997	10.0566	10.1695	Add1	0.282699	0.21621	FALSE
9.33116	9.29491	9.34253	9.33625	Add2	0.378244	0.0263495	FALSE
9.19473	8.84583	9.05699	9.30078	Add3	0.541631	0.158604	FALSE
6.1108	6.56872	6.31866	6.0172	Adh1	0.603328	-0.171833	FALSE
5.69286	5.90143	5.91184	5.64886	Adh4	0.929829	-0.0167949	FALSE
7.9383	7.92537	7.89254	7.74531	Adh5	0.366263	-0.11291	FALSE
5.6466	5.93069	5.87946	5.38296	Adh7	0.64931	-0.157434	FALSE
8.35625	8.21141	8.34715	8.3942	Adhfe1	0.431562	0.086844	FALSE
7.35576	7.43537	7.32473	7.41058	Adi1	0.680773	-0.02791	FALSE
5.6229	6.35114	5.81216	5.94651	Adig	0.817419	-0.107684	FALSE
5.42982	6.00801	5.47954	5.15922	Adipoq	0.378417	-0.399534	FALSE
8.80355	8.79265	8.77137	8.75457	Adipor1	0.0900287	-0.0351275	FALSE
7.99796	7.95462	8.00798	7.95618	Adipor2	0.880122	0.0057884	FALSE
8.14974	7.967	8.15946	8.1412	Adk	0.496929	0.0919595	FALSE
5.85662	6.25318	6.10785	5.63335	Adm	0.613284	-0.184294	FALSE
6.5896	6.67768	6.75689	6.47926	Adm2	0.929911	-0.0155675	FALSE
8.67911	8.32227	8.5442	8.83839	Adnp	0.499145	0.190607	FALSE
8.15574	7.77025	8.29602	8.22379	Adnp2	0.359922	0.296906	FALSE
7.36948	7.63328	7.33787	7.56185	Ado	0.794619	-0.0515212	FALSE
9.57599	9.57194	9.5883	9.54804	Adora1|Mybph	0.821715	-0.005795	FALSE
6.60961	7.2504	6.8145	6.67303	Adora2a	0.664416	-0.186245	FALSE
6.81878	7.2529	6.873	6.93553	Adora2b	0.652712	-0.131577	FALSE
5.80188	5.90567	5.77872	5.7211	Adora3	0.255872	-0.103866	FALSE
6.35898	6.6727	6.21289	6.44427	Adora3	0.44552	-0.18726	FALSE
7.17419	7.15745	7.11329	7.13438	Adpgk	0.0950404	-0.0419861	FALSE
8.15128	8.16405	8.03522	8.02211	Adprh	0.00500506	-0.128996	FALSE
5.95199	6.71926	6.42353	6.06601	Adprhl1	0.856824	-0.0908565	FALSE
6.91302	7.26679	7.07993	6.78657	Adprhl2	0.567844	-0.156659	FALSE
7.38353	7.78054	7.49371	7.55669	Adra1a	0.822819	-0.0568323	FALSE
7.22242	7.65933	7.44992	7.17457	Adra1b	0.675654	-0.12863	FALSE
9.10902	9.25759	9.26575	9.19478	Adra1d	0.644818	0.0469575	FALSE
7.83565	8.08321	7.89279	7.84813	Adra2a	0.602126	-0.0889688	FALSE
5.88971	6.55024	6.07886	5.79794	Adra2b	0.546783	-0.28157	FALSE
7.51714	7.73614	7.45937	7.51989	Adra2c	0.419755	-0.137007	FALSE
7.54193	7.83253	7.57872	7.59982	Adrb1	0.622194	-0.0979598	FALSE
5.94004	6.56279	6.26976	5.97777	Adrb2	0.758335	-0.127645	FALSE
5.45708	6.60486	5.89739	5.84425	Adrb3	0.826777	-0.16015	FALSE
9.23965	9.25794	9.21031	9.27838	Adrbk1	0.918063	-0.004447	FALSE
8.05315	7.81159	7.89623	8.02474	Adrbk2	0.861251	0.0281137	FALSE
9.32457	9.3703	9.35294	9.3078	Adrm1	0.648488	-0.0170612	FALSE
9.48594	9.59493	9.51314	9.41472	Adrm1	0.407809	-0.0765045	FALSE
7.42393	7.42343	7.48724	7.45239	Adsl	0.229832	0.0461388	FALSE
8.8044	8.23761	8.58496	8.85413	Adss	0.612898	0.198542	FALSE
6.88019	7.11009	7.07426	6.93907	Adssl1	0.940609	0.0115229	FALSE
6.75783	7.20493	6.76704	6.80522	Aebp1	0.542413	-0.195249	FALSE
7.26801	7.24575	7.21533	7.28578	Aebp2	0.888312	-0.006328	FALSE
6.88788	7.3619	7.0988	7.02657	Aen|Mir7-2	0.836917	-0.0622018	FALSE
10.7231	10.5874	10.7529	10.7576	Aes	0.379034	0.100051	FALSE
6.19288	6.57748	6.44199	6.11954	AF251705	0.718826	-0.104414	FALSE
5.33142	5.82104	5.69534	5.33184	AF366264	0.857635	-0.0626391	FALSE
6.63466	6.88263	6.4752	6.45448	AF529169	0.252256	-0.29381	FALSE
7.05882	7.33659	7.07924	7.00352	Afap1	0.454832	-0.156327	FALSE
6.30293	6.51232	6.47812	6.28944	Afap1l1	0.881347	-0.0238461	FALSE
6.6784	6.97311	6.86923	6.67098	Afap1l2	0.78733	-0.0556496	FALSE
7.53348	7.55818	7.53996	7.49427	Aff1	0.412155	-0.028713	FALSE
8.11907	7.86879	8.09261	8.10644	Aff2	0.553594	0.105593	FALSE
8.1508	8.06906	8.09425	8.21379	Aff3	0.611534	0.044091	FALSE
10.2144	9.89935	10.0215	10.2595	Aff4	0.715821	0.0836075	FALSE
7.13424	7.28132	7.16269	7.00384	Afg3l1	0.369572	-0.124516	FALSE
7.94056	7.77977	7.86774	7.93142	Afg3l2	0.712743	0.0394095	FALSE
5.18251	5.61212	5.37561	5.17729	Afm	0.678003	-0.120867	FALSE
6.20962	6.69805	6.21265	6.27348	Afmid	0.545643	-0.210763	FALSE
5.36521	5.51802	5.49548	5.27651	Afp	0.721603	-0.0556199	FALSE
8.35643	8.0063	8.26051	8.4221	Aftph	0.523829	0.159937	FALSE
6.40656	6.38212	6.27184	6.18487	Aga	0.142021	-0.165987	FALSE
8.77277	8.65866	8.7176	8.82198	Agap1	0.557219	0.0540745	FALSE
7.73475	7.84858	7.84574	7.76918	Agap3	0.841953	0.0157931	FALSE
5.53973	5.83554	5.6162	5.45292	Agbl1	0.482872	-0.153078	FALSE
5.32955	5.58598	5.38973	5.23619	Agbl2	0.453621	-0.144807	FALSE
5.96632	5.65568	5.80145	6.01195	Agbl3	0.666744	0.0956957	FALSE
6.6297	6.88195	6.80169	6.64589	Agbl5	0.852411	-0.0320346	FALSE
6.79583	7.27045	6.86484	6.61832	Ager	0.419836	-0.291564	FALSE
9.62257	9.45977	9.53838	9.5902	Agfg1	0.825703	0.0231225	FALSE
8.49277	8.4477	8.56407	8.44518	Agfg2	0.667417	0.0343925	FALSE
7.36643	7.27704	7.3391	7.34251	Aggf1	0.743269	0.0190689	FALSE
8.02036	7.90152	8.08058	8.17433	Agk|A930009E05Rik	0.165629	0.166515	FALSE
9.50991	9.62483	9.52782	9.42577	Agpat1|Egfl8	0.361172	-0.0905825	FALSE
6.50995	7.02772	6.89279	6.51682	Agpat2	0.861435	-0.0640292	FALSE
9.11132	8.95342	9.11168	9.2367	Agpat3	0.300383	0.14182	FALSE
7.70336	7.48813	7.70669	7.75559	Agpat4	0.420513	0.135393	FALSE
7.43879	6.99154	7.09049	7.52051	Agpat5	0.798352	0.0903393	FALSE
7.27258	7.36094	7.25081	7.27805	Agpat6	0.436408	-0.0523271	FALSE
6.37807	6.81414	6.57949	6.32458	Agpat9	0.637672	-0.144067	FALSE
6.64462	6.66762	6.61498	6.49663	Agphd1	0.331431	-0.100315	FALSE
7.49828	7.29954	7.47657	7.60353	Agps	0.371833	0.141143	FALSE
5.22258	5.39641	5.39574	5.04412	Agr2	0.706542	-0.0895686	FALSE
4.56944	4.83491	4.64234	4.45802	Agr3	0.456391	-0.151996	FALSE
8.40797	8.35338	8.51133	8.39338	Agrn	0.423334	0.07168	FALSE
5.83111	6.5027	6.31676	5.77855	Agrp	0.808786	-0.119253	FALSE
8.69439	8.68214	8.64363	8.71404	Agt	0.833742	-0.009434	FALSE
10.0901	9.50511	9.85041	10.2377	Agtpbp1	0.564495	0.246464	FALSE
6.12106	6.3682	6.22384	6.14016	Agtr1a	0.702721	-0.0626325	FALSE
6.20721	6.35485	6.31043	5.96472	Agtr1b	0.555897	-0.143454	FALSE
6.29153	6.4749	6.38016	6.0471	Agtr2	0.48865	-0.169584	FALSE
6.38039	6.59123	6.40906	6.22127	Agtr2	0.351656	-0.170644	FALSE
6.41726	6.8301	6.4782	6.38613	Agtrap	0.520266	-0.191513	FALSE
5.63447	6.24703	5.78394	5.65296	Agxt	0.598822	-0.222297	FALSE
5.34272	5.56583	5.37795	5.20674	Agxt2|Prlr	0.375268	-0.16193	FALSE
6.95171	7.06144	7.01456	7.00304	Agxt2l1	0.974222	0.00222575	FALSE
6.56238	7.04853	6.86981	6.57117	Agxt2l2|Hnrnpab	0.79885	-0.0849707	FALSE
8.0506	7.67758	7.88505	8.04946	Ahctf1	0.681946	0.103166	FALSE
7.91307	8.1707	8.09266	7.93424	Ahcy	0.871258	-0.028432	FALSE
7.35266	7.47484	7.45606	7.29953	Ahcy	0.753718	-0.0359562	FALSE
10.2687	9.99814	10.249	10.4359	Ahcyl1	0.344763	0.209015	FALSE
10.0226	9.89428	9.97314	10.0691	Ahcyl2	0.521448	0.06269	FALSE
8.11947	8.20488	8.12675	8.09098	Ahdc1	0.414676	-0.0533108	FALSE
8.86706	8.56774	8.63603	8.85468	Ahi1	0.895065	0.0279555	FALSE
6.45056	6.70087	6.83136	6.42013	Ahnak	0.858089	0.0500302	FALSE
7.3902	7.20793	7.32461	7.41809	Ahr	0.574078	0.0722867	FALSE
5.96399	6.49947	6.23095	5.89229	Ahrr	0.653486	-0.17011	FALSE
8.42836	8.50117	8.44787	8.60686	Ahsa1	0.574255	0.0625995	FALSE
7.43184	7.05924	7.37998	7.67803	Ahsa2|Usp34	0.361692	0.283461	FALSE
6.17821	6.52764	6.08439	5.92373	Ahsg	0.261633	-0.348868	FALSE
6.42261	6.65429	6.52912	6.21515	AI118078	0.490387	-0.166318	FALSE
6.51732	7.15828	6.66703	6.67795	AI132487|Mir345	0.696826	-0.16531	FALSE
5.18203	5.4804	5.15229	5.19777	AI182371	0.482934	-0.156185	FALSE
8.4259	7.91984	8.18469	8.4679	AI314180	0.661814	0.153424	FALSE
5.73441	5.69008	5.67316	5.80074	AI314976	0.767187	0.0246994	FALSE
9.00546	8.96167	8.91374	9.09247	AI316807|Slc20a2	0.863837	0.0195415	FALSE
6.0585	6.40297	6.08591	6.03299	AI317395|2010001E11Rik|G630090E17Rik|BC021785	0.499512	-0.171285	FALSE
7.92032	8.0434	8.00801	7.90791	AI413582|C130040N14Rik	0.79267	-0.0238989	FALSE
6.52474	7.03017	6.75463	6.57407	AI428936|E130208F15Rik	0.734361	-0.113106	FALSE
5.44053	5.40129	5.4804	5.44053	AI451617|Ccnyl1	0.292934	0.039556	FALSE
7.20358	7.58973	7.33895	7.26872	AI462493	0.71479	-0.0928215	FALSE
5.55903	6.19827	5.75931	5.55379	AI467606	0.612001	-0.2221	FALSE
7.4866	7.70903	7.58516	7.45356	AI480653	0.617633	-0.0784559	FALSE
8.19886	7.82644	7.92518	8.23072	AI504432	0.81257	0.065303	FALSE
9.04581	8.76291	9.08225	9.20334	AI593442	0.314681	0.238435	FALSE
7.41743	7.26291	7.33605	7.32315	AI597468|Mterfd3	0.91355	-0.0105643	FALSE
7.19353	7.44576	7.4382	7.29455	AI597479	0.784785	0.0467334	FALSE
6.47512	6.3381	6.14301	6.46429	AI606181	0.638664	-0.102964	FALSE
6.55614	6.9498	6.52775	6.54209	AI646023	0.467292	-0.218053	FALSE
5.89125	5.64499	5.96651	6.00965	AI747699|Gm6857|Gm5097	0.318053	0.219957	FALSE
7.54507	7.79392	7.83024	7.63241	AI836003	0.736485	0.061827	FALSE
8.90978	8.46585	8.58325	8.8348	AI837181	0.94302	0.0212117	FALSE
7.01672	7.31118	6.99245	6.93637	AI854703	0.398888	-0.199544	FALSE
5.16029	5.79147	5.19428	5.20623	Aicda	0.542943	-0.275624	FALSE
8.13553	7.4651	7.96674	8.09276	Aida	0.616919	0.229437	FALSE
6.22163	6.76713	6.55415	6.35445	Aif1	0.908937	-0.0400766	FALSE
7.11406	7.22968	6.97677	6.8383	Aif1l	0.103087	-0.264335	FALSE
7.14928	6.91082	6.90868	7.21105	Aifm1	0.891823	0.0298185	FALSE
6.04428	6.32099	6.18226	6.11748	Aifm2	0.852783	-0.0327657	FALSE
7.56506	7.61136	7.66604	7.58824	Aifm3	0.497598	0.0389287	FALSE
7.96683	7.91269	7.882	8.12396	Aig1	0.693474	0.0632182	FALSE
5.62599	5.87659	5.71488	5.55388	Aim1	0.526652	-0.116914	FALSE
6.21397	5.80353	5.98275	6.1938	Aim2	0.772649	0.0795229	FALSE
6.92649	7.19918	7.04149	6.94056	Aimp1	0.693217	-0.071808	FALSE
7.58653	7.75744	7.71561	7.40746	Aimp2	0.60983	-0.110452	FALSE
7.82115	7.94754	7.78917	7.82263	Aip	0.422935	-0.0784475	FALSE
6.1322	6.75932	6.35361	6.17025	Aipl1	0.662318	-0.18383	FALSE
7.10572	7.80642	7.3377	7.02019	Aire	0.572618	-0.277126	FALSE
6.51605	6.07268	6.27925	6.4998	Airn	0.749096	0.0951553	FALSE
8.57077	8.50938	8.67089	8.75786	Ak1	0.0942644	0.174299	FALSE
7.44147	7.58071	7.54742	7.5496	Ak2	0.686042	0.0374195	FALSE
8.78033	8.63476	8.76762	8.97459	Ak3|Gm10136|Gm15772	0.337588	0.163563	FALSE
9.92684	9.50558	9.75263	9.83644	Ak3l1	0.773816	0.078331	FALSE
10.1769	9.91613	10.115	10.2503	Ak5	0.478285	0.136164	FALSE
7.0885	7.19509	7.12756	7.08615	Akap1	0.630826	-0.0349362	FALSE
7.63662	7.26559	7.50114	7.77286	Akap10	0.510305	0.185893	FALSE
6.57771	6.66889	6.79701	6.59904	Akap12	0.588266	0.0747249	FALSE
7.83448	7.9094	7.82805	7.94444	Akap2	0.858205	0.0143063	FALSE
5.31009	5.8805	5.58935	5.31385	Akap3	0.708919	-0.143691	FALSE
4.84245	5.32565	4.97963	4.88307	Akap4	0.640483	-0.152698	FALSE
9.6526	9.42567	9.54847	9.66603	Akap6	0.662187	0.0681155	FALSE
8.10835	7.67002	7.85006	8.1737	Akap7	0.699882	0.122696	FALSE
8.51456	8.269	8.56637	8.54931	Akap8	0.404477	0.166059	FALSE
8.11329	8.07146	8.20615	8.15743	Akap8l	0.111105	0.0894105	FALSE
7.65979	7.38372	7.55322	7.70691	Akap9	0.580238	0.10831	FALSE
8.10629	7.91499	8.04293	8.10595	Akirin1|Gm6623	0.624632	0.0638	FALSE
9.00307	8.80836	8.88051	9.02248	Akirin2	0.743505	0.04578	FALSE
6.76933	7.19822	6.94107	6.69513	Akna	0.586551	-0.165678	FALSE
5.27191	5.67586	5.4642	5.33851	Aknad1	0.782269	-0.0725319	FALSE
6.18779	6.27236	6.28106	6.11371	Akp3	0.770478	-0.0326917	FALSE
10.2352	10.1242	10.1742	10.2372	Akr1a4	0.732511	0.0259627	FALSE
6.90599	6.82438	6.73356	6.82174	Akr1b10	0.283117	-0.0875341	FALSE
8.38218	7.55341	8.20983	8.38659	Akr1b3|Gm6644	0.569358	0.330415	FALSE
5.67625	5.64859	5.67116	5.55096	Akr1b7|Akr1b10	0.546882	-0.0513606	FALSE
5.31375	5.40778	5.27342	5.24113	Akr1b8	0.246214	-0.103493	FALSE
5.02581	5.11577	5.13628	4.99957	Akr1c12|Akr1c13	0.975677	-0.00286555	FALSE
5.33626	5.48176	5.35482	5.09491	Akr1c13|Akr1c12	0.369649	-0.184149	FALSE
5.29347	5.38457	5.42504	5.60254	Akr1c14	0.262362	0.174775	FALSE
5.98351	6.07493	5.94184	5.97662	Akr1c18	0.348077	-0.0699927	FALSE
4.74475	4.9151	5.00085	4.61825	Akr1c19|Marcksl1-ps4	0.934687	-0.0203715	FALSE
5.12699	5.27973	5.34277	5.06683	Akr1c20|Akr1c6	0.993733	0.00144225	FALSE
4.62697	4.8604	4.77214	4.55926	Akr1c21	0.670774	-0.0779857	FALSE
5.22012	5.51224	5.30731	5.04604	Akr1c6	0.436608	-0.189505	FALSE
4.93962	5.22739	5.10662	4.87115	Akr1d1	0.663124	-0.0946168	FALSE
8.00373	7.09477	7.65789	8.06545	Akr1e1	0.617846	0.312422	FALSE
7.63522	7.66274	7.76057	7.63225	Akr7a5	0.593148	0.0474291	FALSE
8.80837	8.59944	8.77021	8.8099	Akt1	0.559017	0.086145	FALSE
8.21849	8.49094	8.24708	8.27535	Akt1s1|Mir707	0.616681	-0.093505	FALSE
9.17379	9.0413	9.13786	9.19111	Akt2	0.543712	0.0569402	FALSE
10.5484	9.98068	10.3726	10.6476	Akt3	0.543399	0.245555	FALSE
8.65602	8.46535	8.57556	8.77124	Aktip	0.4961	0.112717	FALSE
8.11695	8.34843	8.21706	8.24897	Alad	0.998244	0.00032	FALSE
8.5716	8.49344	8.48315	8.53954	Alas1	0.706992	-0.021174	FALSE
6.08716	6.57901	6.31243	6.29156	Alas2|Apex2	0.919957	-0.0310899	FALSE
5.87683	6.13291	6.02873	5.59808	Alb	0.539827	-0.191466	FALSE
9.13102	8.86491	8.98657	9.0937	Alcam	0.808353	0.0421695	FALSE
6.60533	7.05552	6.75602	6.43168	Aldh16a1	0.49128	-0.236576	FALSE
7.13525	7.17216	7.14996	7.254	Aldh18a1	0.517702	0.048277	FALSE
8.21605	8.13974	8.21802	8.25599	Aldh1a1|Aldh1a7|E030003E18Rik	0.338999	0.0591105	FALSE
5.8086	6.10494	5.86029	5.69806	Aldh1a2	0.429469	-0.177591	FALSE
6.06485	6.58056	6.35475	6.10806	Aldh1a3	0.789697	-0.0913004	FALSE
5.69128	5.65593	5.59002	5.57558	Aldh1a7|Aldh1a1	0.0863972	-0.0908028	FALSE
7.00016	7.5926	7.29138	7.20209	Aldh1b1	0.894535	-0.0496471	FALSE
7.71566	7.80518	7.69133	7.71122	Aldh1l1|C86187	0.405124	-0.059145	FALSE
5.93522	6.16257	5.8981	5.83714	Aldh1l2	0.343689	-0.181273	FALSE
8.72511	8.65048	8.60515	8.94047	Aldh2	0.701344	0.0850183	FALSE
5.98163	6.37604	6.20511	5.82792	Aldh3a1	0.612393	-0.162312	FALSE
8.4257	8.28285	8.25116	8.52471	Aldh3a2	0.853152	0.033661	FALSE
6.9852	7.29276	7.19619	6.82922	Aldh3b1	0.651958	-0.126275	FALSE
6.46246	6.94929	6.36662	6.1818	Aldh3b2|Aldh3b1|1700055N04Rik	0.302657	-0.43167	FALSE
6.64672	6.76347	6.71029	6.49916	Aldh4a1	0.513364	-0.100374	FALSE
7.59293	7.48643	7.73573	7.84605	Aldh5a1	0.0820042	0.251211	FALSE
8.07469	7.88688	7.95456	7.99272	Aldh6a1	0.951897	-0.0071463	FALSE
9.67727	9.46484	9.54431	9.74705	Aldh7a1	0.661856	0.074632	FALSE
8.28226	8.10959	8.27452	8.40015	Aldh9a1	0.326812	0.141412	FALSE
11.835	11.7126	11.805	11.7834	Aldoa	0.795315	0.020426	FALSE
5.81225	6.12855	5.97551	5.88113	Aldob	0.83602	-0.0420802	FALSE
12.1839	12.0627	12.1843	12.2521	Aldoc	0.334627	0.0949395	FALSE
7.74303	7.92419	7.73181	7.72398	Alg1|Fam86	0.450758	-0.105714	FALSE
7.21609	7.3425	7.38422	6.96634	Alg1|Fam86	0.706821	-0.104015	FALSE
8.11629	8.04837	8.04023	8.13618	Alg11	0.930362	0.00587675	FALSE
7.64334	7.78653	7.74322	7.67767	Alg12	0.961569	-0.0044896	FALSE
5.2055	5.31547	5.09178	5.35522	Alg13|Glt28d2	0.829713	-0.0369837	FALSE
6.95307	6.7357	6.78002	7.07414	Alg14	0.698754	0.0826936	FALSE
9.33698	9.18991	9.27683	9.2805	Alg2	0.870057	0.015222	FALSE
9.07723	8.98284	9.02778	9.02697	Alg3	0.96411	-0.0026635	FALSE
7.85318	7.66634	7.80154	7.89475	Alg5	0.512694	0.0883855	FALSE
7.82403	7.92257	7.68913	7.66575	Alg8	0.141215	-0.195862	FALSE
7.87765	7.85048	7.90809	7.98661	Alg9	0.255484	0.0832858	FALSE
6.75306	7.16767	6.8611	6.68636	Alk	0.528176	-0.186632	FALSE
6.64431	7.19128	6.86824	6.76015	Alkbh1|Nrp	0.769924	-0.103603	FALSE
6.94034	7.09477	7.03713	6.99264	Alkbh2	0.978229	-0.00267285	FALSE
7.8088	7.6811	7.86482	7.79184	Alkbh3|Gm13889	0.399237	0.0833755	FALSE
7.67008	7.90849	7.82437	7.61652	Alkbh4	0.706512	-0.0688396	FALSE
8.81147	8.8706	8.8908	8.82894	Alkbh5	0.702936	0.018831	FALSE
9.1402	8.73682	8.92253	9.07664	Alkbh6	0.816	0.0610765	FALSE
7.06882	7.20723	7.15813	6.91404	Alkbh7	0.559682	-0.101937	FALSE
7.45104	7.04396	7.2988	7.54304	Alkbh8	0.55518	0.173419	FALSE
5.38603	5.84317	5.53169	5.37331	Allc	0.605842	-0.162103	FALSE
6.39846	6.41992	6.47288	6.40365	Alms1	0.551401	0.0290736	FALSE
5.89238	6.22645	5.88854	5.6713	Alox12	0.314213	-0.279499	FALSE
7.38614	7.42515	7.34806	7.46626	Alox12b	0.983973	0.00151285	FALSE
5.52392	6.12593	5.69057	5.58464	Alox12e	0.645062	-0.187324	FALSE
6.00463	6.36674	6.2789	5.99609	Alox15	0.854291	-0.048186	FALSE
5.93287	6.3626	6.14597	6.07457	Alox5	0.89042	-0.0374653	FALSE
7.26674	7.48513	7.43019	7.30307	Alox5ap	0.949381	-0.0093074	FALSE
7.46803	7.59439	7.53703	7.40892	Alox8	0.583812	-0.0582391	FALSE
7.54039	7.72048	7.59781	7.5965	Aloxe3	0.774592	-0.0332847	FALSE
6.07827	6.44665	6.27157	6.00508	Alpk3	0.644437	-0.124141	FALSE
7.34238	7.40817	7.386	7.20934	Alpl	0.536164	-0.0776016	FALSE
5.75875	6.17459	5.94026	5.6456	Alppl2|Alpi	0.57236	-0.173741	FALSE
7.96298	7.80578	7.94537	8.02334	Als2|Mpp4	0.407231	0.0999789	FALSE
6.35609	6.94066	6.67773	6.35558	Als2cl	0.740425	-0.13172	FALSE
4.76147	5.1669	4.87537	4.70474	Als2cr11	0.544166	-0.174129	FALSE
4.9742	5.11495	5.04617	5.00409	Als2cr12	0.829974	-0.0194462	FALSE
6.13305	6.42224	6.17674	5.88427	Alx1	0.352472	-0.247142	FALSE
6.08289	6.99115	6.30938	5.9574	Alx3	0.532283	-0.40363	FALSE
6.32765	6.8309	6.64026	6.2453	Alx4	0.713168	-0.136499	FALSE
5.51659	6.21804	5.81008	5.59423	Amac1	0.720975	-0.165163	FALSE
7.3592	7.44124	7.2871	7.35982	Amacr	0.298044	-0.0767598	FALSE
5.97998	6.4925	6.26893	5.80819	Ambn	0.624665	-0.197683	FALSE
5.60218	6.11065	5.9166	5.63634	Ambp	0.815142	-0.0799442	FALSE
8.2044	8.02218	8.17159	8.16704	Ambra1	0.648991	0.056027	FALSE
7.37121	6.89979	7.36882	7.57366	Amd1|Amd2	0.369171	0.335744	FALSE
8.65268	8.04634	8.37288	8.71987	Amd1|Amd2	0.642128	0.196865	FALSE
7.34877	6.61544	6.98038	7.50782	Amd1|Amd2	0.625637	0.261993	FALSE
7.6058	7.97221	7.72278	7.60904	Amdhd2	0.622268	-0.123099	FALSE
6.27709	6.39376	6.28197	6.07054	Amelx	0.348299	-0.159173	FALSE
8.89719	8.96504	8.87605	8.82765	Amfr	0.210766	-0.079262	FALSE
5.86743	6.45835	6.24713	5.82439	Amh	0.76283	-0.127132	FALSE
6.08062	6.37862	6.22474	5.93715	Amhr2	0.54739	-0.148673	FALSE
5.8846	6.42474	6.13796	5.86379	Amica1	0.676798	-0.1538	FALSE
8.47731	8.74381	8.66344	8.56872	Amigo1	0.974154	0.00552	FALSE
8.98531	8.90004	8.74004	8.97683	Amigo2|Fam113b	0.604958	-0.0842433	FALSE
6.41675	6.60192	6.34775	6.12562	Amigo3|Gmppb	0.204094	-0.27265	FALSE
6.4591	6.49255	6.35981	6.37781	Ammecr1	0.0526161	-0.107014	FALSE
7.53666	7.48789	7.5703	7.57259	Ammecr1l	0.248241	0.0591693	FALSE
6.33851	6.87076	6.56205	6.3608	Amn	0.687589	-0.143208	FALSE
7.09887	7.12189	7.17458	7.20059	Amot	0.048328	0.0771991	FALSE
6.80741	7.32155	6.9711	6.87284	Amotl2	0.677533	-0.142506	FALSE
8.10881	8.13169	8.18669	8.20218	Ampd2	0.0432458	0.074187	FALSE
7.66371	7.61401	7.62641	7.63378	Ampd3	0.784443	-0.00876215	FALSE
10.434	10.2578	10.4611	10.528	Amph	0.317614	0.14864	FALSE
6.57347	6.18016	6.57392	6.50583	Amy1|Amy2a2	0.557557	0.16306	FALSE
6.98439	6.6617	7.23159	6.48812	Amy2a5|Amy2a2	0.93912	0.0368074	FALSE
6.6014	6.40968	6.86162	6.37127	Amy2a5|Amy2a2	0.732648	0.110906	FALSE
6.82299	6.59903	7.13349	6.49771	Amy2a5|Amy2a2	0.800208	0.104595	FALSE
7.15301	6.85609	7.16134	6.52353	Amy2a5|Amy2a2	0.705786	-0.162119	FALSE
7.10837	6.83677	7.17093	6.51741	Amy2a5|Amy2a2	0.765768	-0.128404	FALSE
7.38658	7.9869	7.51009	7.20184	Amz1	0.458782	-0.330777	FALSE
7.37509	7.08948	7.22183	7.37736	Amz2	0.729106	0.0673118	FALSE
8.24598	7.90184	8.1886	8.32125	Anapc1	0.474505	0.181012	FALSE
7.42516	6.96326	7.32315	7.50826	Anapc10	0.506306	0.221495	FALSE
7.01029	6.94933	6.95553	6.97978	Anapc11	0.761886	-0.0121611	FALSE
8.37962	8.47806	8.3901	8.31035	Anapc13	0.344989	-0.078616	FALSE
8.28217	8.14028	8.41483	8.45426	Anapc16	0.175328	0.223318	FALSE
8.10115	8.07565	8.19314	8.15511	Anapc2	0.0790652	0.085724	FALSE
7.68177	7.39094	7.60921	7.87425	Anapc4	0.406925	0.205375	FALSE
8.32634	8.21383	8.27822	8.36327	Anapc5	0.551858	0.050662	FALSE
7.5886	7.76455	7.71288	7.53218	Anapc7	0.709995	-0.0540483	FALSE
7.48035	7.53391	7.44912	7.45597	Ang|Rnase4	0.286222	-0.0545871	FALSE
4.81211	5.24857	4.90759	4.75816	Ang2	0.526371	-0.197462	FALSE
5.04793	5.41226	5.12328	5.06431	Ang4	0.589958	-0.136297	FALSE
5.71588	6.45053	6.03666	5.57511	Ang5|AB056442|D630002G06Rik	0.598577	-0.277323	FALSE
7.21886	7.44844	7.3499	7.16291	Angel1	0.65571	-0.0772492	FALSE
8.56481	8.46238	8.59807	8.52888	Angel2	0.514351	0.0498825	FALSE
5.86818	5.89323	5.78218	5.92674	Angpt1	0.778609	-0.026245	FALSE
5.79861	6.24257	5.96826	5.87498	Angpt2	0.733324	-0.0989728	FALSE
6.11661	6.62288	6.27212	6.00407	Angpt4	0.525687	-0.231652	FALSE
5.15573	5.29454	5.35959	5.17117	Angptl1	0.766227	0.0402425	FALSE
6.53103	6.59828	6.63726	6.45624	Angptl2	0.878054	-0.0179032	FALSE
5.04535	5.2673	5.11796	4.90619	Angptl3	0.44645	-0.144249	FALSE
6.31794	7.03992	6.46077	6.52026	Angptl4	0.693708	-0.188415	FALSE
6.44888	7.12642	6.75693	6.52276	Angptl6|A230050P20Rik	0.740187	-0.147801	FALSE
5.65311	6.18705	5.71272	5.61288	Angptl7	0.508816	-0.257279	FALSE
9.59347	9.62017	9.68984	9.53874	Ank	0.937474	0.007472	FALSE
7.5871	7.72099	7.67443	7.63309	Ank1	0.997328	-0.00028495	FALSE
10.7337	10.4486	10.5924	10.8085	Ank2|Gm4392	0.607281	0.109296	FALSE
9.93135	9.57088	9.81701	10.0037	Ank3	0.537407	0.159258	FALSE
5.06455	5.3696	5.16589	5.00175	Ankar	0.54235	-0.133258	FALSE
8.11902	7.99978	8.12353	8.09495	Ankfy1	0.553837	0.049838	FALSE
7.26825	7.44734	7.50966	7.08247	Ankhd1|Eif4ebp3|Psma4	0.824965	-0.0617306	FALSE
8.38774	8.18517	8.32946	8.36119	Ankib1	0.664503	0.0588715	FALSE
6.26726	6.65324	6.43783	6.11196	Ankk1	0.54125	-0.185358	FALSE
6.72409	7.32782	7.02023	6.57306	Ankle1	0.608266	-0.22931	FALSE
7.43423	7.27665	7.33794	7.45908	Ankle2	0.709459	0.0430681	FALSE
6.19539	6.76486	6.21159	6.05002	Ankmy1	0.425851	-0.349319	FALSE
7.97517	7.71563	7.83817	8.10792	Ankmy2	0.565736	0.127643	FALSE
6.92054	6.77749	6.76444	6.96701	Ankra2	0.906346	0.0167096	FALSE
5.70224	5.95953	5.87054	5.55272	Ankrd1	0.620932	-0.119258	FALSE
7.71748	7.67503	7.53406	7.53518	Ankrd10	0.0829285	-0.161633	FALSE
7.78577	7.22786	7.61348	7.52247	Ankrd11	0.862939	0.0611622	FALSE
7.68726	7.55319	7.586	7.69667	Ankrd13a	0.83146	0.0211101	FALSE
7.62817	7.79564	7.7394	7.55559	Ankrd13b	0.656398	-0.0644155	FALSE
8.49047	8.01298	8.27118	8.53304	Ankrd13c	0.649754	0.150382	FALSE
7.72384	7.74371	7.74872	7.56603	Ankrd13d	0.555805	-0.0764009	FALSE
7.5975	7.29032	7.4925	7.48344	Ankrd16	0.822154	0.0440622	FALSE
9.26561	8.95672	9.16447	9.31644	Ankrd17	0.554911	0.129287	FALSE
6.77032	7.25221	6.92653	6.68942	Ankrd2	0.552231	-0.203287	FALSE
5.82571	5.99536	5.85416	5.47686	Ankrd22	0.400301	-0.245024	FALSE
6.28813	6.52765	6.55732	6.27144	Ankrd23	0.975508	0.00648335	FALSE
7.0063	7.45132	7.2552	7.12215	Ankrd24	0.887667	-0.040139	FALSE
7.37802	7.37413	7.42052	7.3969	Ankrd27	0.213312	0.0326312	FALSE
6.21477	5.94996	6.13944	6.2198	Ankrd32	0.594612	0.0972544	FALSE
5.97252	6.69158	6.27038	5.9537	Ankrd33	0.652982	-0.220012	FALSE
8.64746	8.70552	8.664	8.77611	Ankrd33b	0.581153	0.0435648	FALSE
8.50694	8.56425	8.41834	8.3927	Ankrd33b	0.0963817	-0.130076	FALSE
7.88104	8.15161	8.02392	7.94828	Ankrd34a|Sf3b4|Gm10685	0.861318	-0.0302227	FALSE
8.76881	9.05633	8.79404	8.78839	Ankrd34b	0.553649	-0.121357	FALSE
6.202	6.49184	6.05579	6.44553	Ankrd34c	0.732891	-0.0962592	FALSE
5.59264	6.08954	5.69567	5.60871	Ankrd36	0.584816	-0.188903	FALSE
6.61402	6.96189	6.75495	6.47082	Ankrd37|Lrp2bp	0.520062	-0.175067	FALSE
6.81627	7.40182	7.12529	6.69498	Ankrd39	0.64324	-0.198913	FALSE
8.50133	8.09883	8.31478	8.48804	Ankrd40	0.70692	0.101332	FALSE
6.85041	7.15847	6.92999	6.93695	Ankrd42	0.725131	-0.0709698	FALSE
8.50155	8.44737	8.45768	8.51753	Ankrd43	0.775923	0.0131415	FALSE
7.81565	7.78026	7.66965	7.8585	Ankrd45	0.781082	-0.0338847	FALSE
9.2068	9.24636	9.28074	9.25174	Ankrd46	0.258167	0.039664	FALSE
6.69345	6.17689	6.43768	6.73849	Ankrd49	0.670355	0.152914	FALSE
5.47077	5.6209	5.5334	5.41196	Ankrd5	0.530727	-0.073155	FALSE
8.12353	8.1845	8.18035	8.09791	Ankrd52	0.80097	-0.0148835	FALSE
6.5051	6.91104	6.74933	6.68164	Ankrd54	0.976819	0.0074192	FALSE
6.65955	6.75035	6.70335	6.73773	Ankrd55	0.792594	0.0155889	FALSE
6.64928	7.19935	6.9156	6.73682	Ankrd56	0.783877	-0.0981084	FALSE
6.58381	7.09292	6.7816	6.70617	Ankrd57	0.773966	-0.0944809	FALSE
6.31425	6.45857	6.11437	5.99161	Ankrd58	0.0747954	-0.333422	FALSE
7.56202	7.58254	7.595	7.57624	Ankrd6	0.439197	0.0133391	FALSE
5.12333	5.83346	5.4293	5.21531	Ankrd61	0.7376	-0.156088	FALSE
4.78014	4.89983	4.88033	4.76944	Ankrd7	0.870296	-0.0151025	FALSE
7.10277	7.88467	7.22079	7.11268	Ankrd9	0.55537	-0.326985	FALSE
7.58241	7.76947	7.64604	7.608	Anks1	0.693173	-0.0489162	FALSE
7.52737	7.54489	7.58792	7.52708	Anks3	0.608511	0.0213701	FALSE
5.80074	6.27756	5.73573	5.79466	Anks4b	0.453908	-0.273957	FALSE
7.0541	7.24405	7.25726	7.0298	Anks6	0.973664	-0.00554045	FALSE
7.53731	7.42345	7.54774	7.47958	Ankzf1	0.675251	0.0332755	FALSE
6.51709	6.79512	6.66561	6.42558	Ankzf1	0.609616	-0.11051	FALSE
7.17584	7.16997	7.15122	7.32475	Anln	0.59022	0.0650859	FALSE
6.03646	6.52419	6.23728	6.04434	Ano1	0.67103	-0.139516	FALSE
7.43515	7.33886	7.40088	7.38837	Ano10	0.90017	0.007626	FALSE
6.35546	6.6442	6.48138	6.2852	Ano2	0.581031	-0.116543	FALSE
7.35542	7.03621	7.20562	7.40183	Ano4	0.632919	0.107906	FALSE
5.50337	5.59454	5.48995	5.49755	Ano5	0.438359	-0.0552112	FALSE
7.58864	7.46369	7.5402	7.60503	Ano6	0.595823	0.0464526	FALSE
6.09777	6.64137	6.34227	6.02091	Ano7	0.623903	-0.187979	FALSE
5.34976	5.83995	5.65826	5.31092	Ano9	0.752131	-0.110265	FALSE
10.1321	9.47674	9.96883	10.2215	Anp32a|Anp32-ps	0.532872	0.290732	FALSE
9.47756	9.19171	9.34463	9.57413	Anp32a|Anp32-ps	0.569193	0.124743	FALSE
8.36147	7.88216	8.07531	8.63619	Anp32b	0.592209	0.233937	FALSE
6.69741	6.65103	6.60133	6.84611	Anp32e	0.755649	0.0495043	FALSE
6.11904	6.55979	6.273	6.11904	Anpep	0.632376	-0.143395	FALSE
7.45356	7.3208	7.39924	7.45975	Antxr1	0.641331	0.0423187	FALSE
5.94927	6.05067	6.15202	5.80064	Antxr2|Gdap7	0.915774	-0.0236442	FALSE
5.37365	5.76779	5.55321	5.19288	Antxrl	0.536753	-0.197676	FALSE
5.44674	5.42584	5.38683	5.35734	Anubl1	0.0823704	-0.0642081	FALSE
5.11276	5.27988	5.1225	4.99999	Anxa1	0.332061	-0.135072	FALSE
5.22176	5.4187	5.26757	5.08471	Anxa10	0.396327	-0.14409	FALSE
8.68994	8.5247	8.66431	8.6219	Anxa11	0.740515	0.0357885	FALSE
5.34162	5.71426	5.59068	5.41687	Anxa13	0.920895	-0.024164	FALSE
6.25833	6.4715	6.27106	6.17842	Anxa2	0.396332	-0.140174	FALSE
6.34947	6.49787	6.38699	6.47307	Anxa3	0.949102	0.0063562	FALSE
5.67853	5.83848	5.76362	5.54509	Anxa4	0.528503	-0.104148	FALSE
8.80776	8.49107	8.83081	9.33604	Anxa5	0.304354	0.434007	FALSE
8.3054	8.16694	8.37037	8.51341	Anxa6	0.174854	0.205718	FALSE
8.11339	7.80974	7.94747	8.01169	Anxa7	0.925221	0.0180153	FALSE
5.64815	5.85506	5.72129	5.40075	Anxa8	0.437847	-0.190587	FALSE
6.03274	6.26366	6.15751	6.10702	Anxa9|Gm10691	0.913197	-0.0159339	FALSE
5.50757	5.74629	5.62448	5.38619	Aoah	0.545812	-0.121591	FALSE
7.23616	7.54542	7.22321	7.1317	Aoc2	0.386925	-0.213331	FALSE
6.16454	6.22158	6.1201	5.97437	Aoc3	0.266736	-0.145822	FALSE
6.16109	6.2454	6.21392	6.11179	Aox1	0.605852	-0.0403947	FALSE
5.3576	5.55957	5.39912	5.26408	Aox3	0.418942	-0.126984	FALSE
5.67192	6.11872	5.83989	5.54771	Aox3l1	0.539789	-0.201522	FALSE
5.41754	5.8153	5.64956	5.41288	Aox4	0.754972	-0.0851966	FALSE
8.71688	8.68955	8.73621	8.82011	Ap1ar	0.305129	0.0749495	FALSE
8.615	8.40054	8.61782	8.66554	Ap1b1	0.423132	0.133915	FALSE
8.84168	8.59368	8.78425	8.95805	Ap1g1	0.427894	0.153469	FALSE
6.69387	7.0162	6.77659	6.55834	Ap1g2|Gm8894	0.448627	-0.187567	FALSE
8.67029	8.58047	8.55355	8.68651	Ap1m1	0.95363	-0.0053505	FALSE
6.12924	6.62379	6.43317	6.12538	Ap1m2	0.775574	-0.097239	FALSE
9.58989	9.68571	9.69554	9.78623	Ap1s1	0.258883	0.103085	FALSE
6.92032	6.38914	6.74086	7.21545	Ap1s2	0.460716	0.323422	FALSE
7.04384	6.80799	6.80316	6.87256	Ap1s3	0.589459	-0.0880519	FALSE
9.39703	9.47046	9.41252	9.41554	Ap2a1	0.686188	-0.0197185	FALSE
9.54636	9.52702	9.41001	9.82253	Ap2a2	0.765586	0.079583	FALSE
10.3286	9.85983	10.1188	10.5344	Ap2b1	0.536374	0.23241	FALSE
10.8372	10.7079	10.8085	10.951	Ap2m1	0.382021	0.107211	FALSE
9.33899	9.30421	9.39551	9.61721	Ap2s1	0.338809	0.184767	FALSE
8.29573	7.94813	8.19815	8.27318	Ap3b1	0.630188	0.113734	FALSE
8.7202	8.65321	8.68006	8.78972	Ap3b2	0.545213	0.0481865	FALSE
9.58645	9.52777	9.58709	9.61524	Ap3d1	0.350015	0.0440565	FALSE
9.07366	8.94238	9.11764	9.15862	Ap3m1	0.277159	0.130109	FALSE
8.74435	8.00942	8.53165	8.90694	Ap3m1	0.5185	0.342407	FALSE
9.59583	9.56848	9.65681	9.81756	Ap3m2	0.2976	0.155032	FALSE
7.82965	7.12664	7.60866	7.93576	Ap3s1	0.554168	0.294065	FALSE
8.02763	7.60827	7.87332	8.14738	Ap3s2	0.533678	0.192397	FALSE
6.92491	7.27278	7.15352	6.82973	Ap3s2	0.696242	-0.107215	FALSE
6.44626	6.55501	6.55734	6.66404	Ap4b1	0.285436	0.110054	FALSE
7.41408	7.6255	7.50828	7.51871	Ap4m1|Mcm7	0.962161	-0.00629225	FALSE
7.51798	7.25646	7.40584	7.7033	Ap4s1	0.488313	0.167349	FALSE
7.03402	7.04257	7.05455	6.982	Apaf1	0.678848	-0.0200186	FALSE
8.83723	8.99964	9.14704	9.2049	Apba1	0.163857	0.257536	FALSE
9.31045	9.17556	9.34603	9.3047	Apba2	0.426302	0.0823635	FALSE
7.60658	7.9315	7.73676	7.56279	Apba3	0.600939	-0.119263	FALSE
9.2787	9.13594	9.22215	9.23284	Apbb1	0.824707	0.020175	FALSE
6.4706	6.52842	6.47048	6.6135	Apbb1ip	0.660494	0.0424825	FALSE
8.42172	8.19706	8.29533	8.49285	Apbb2	0.629106	0.084698	FALSE
7.84544	7.73066	7.71526	7.63457	Apbb3|Slc35a4	0.261917	-0.113134	FALSE
5.60128	5.86399	5.71611	5.49982	Apbh	0.542385	-0.124671	FALSE
9.54056	9.07445	9.42033	9.60024	Apc	0.539468	0.202781	FALSE
7.98171	8.12988	8.10165	7.98574	Apc2	0.910024	-0.0120984	FALSE
5.81326	5.51735	5.96886	5.82054	Apcdd1	0.338687	0.229397	FALSE
5.38012	5.3823	5.42193	5.26841	Apcs	0.720572	-0.0360359	FALSE
7.39443	7.45391	7.38209	7.38784	Apeh	0.411603	-0.039207	FALSE
7.99136	7.96958	7.95821	7.83422	Apex1	0.398801	-0.084258	FALSE
7.48941	7.34949	7.28397	7.3359	Apex2	0.34169	-0.109516	FALSE
7.98195	8.34924	8.05815	7.84614	Aph1a	0.441892	-0.213448	FALSE
8.62334	8.74247	8.73523	8.65801	Aph1a|Car14	0.867229	0.0137132	FALSE
8.33201	8.49493	8.29893	8.22548	Aph1b|Aph1c	0.283548	-0.151269	FALSE
7.79922	8.14308	7.90863	7.80674	Aph1c|Aph1b	0.627636	-0.113467	FALSE
7.69756	7.32737	7.56309	7.86038	Api5	0.493117	0.199268	FALSE
7.29247	7.07464	7.17738	7.21689	Apip	0.921343	0.0135781	FALSE
6.33258	6.89361	6.62602	6.41103	Apitd1	0.796283	-0.0945668	FALSE
6.71002	6.76434	6.78877	6.76038	Aplf	0.379383	0.0373937	FALSE
6.834	7.02455	7.00821	6.68792	Apln	0.713791	-0.0812097	FALSE
6.16151	6.65759	6.74738	6.41122	Aplnr	0.634875	0.169748	FALSE
10.8983	10.7261	10.8114	10.9188	Aplp1	0.662592	0.0529265	FALSE
10.3561	10.1342	10.3162	10.4922	Aplp2	0.383177	0.159048	FALSE
6.65763	7.37165	6.93176	6.63757	Apoa1	0.636733	-0.229972	FALSE
9.52237	9.5304	9.53675	9.50621	Apoa1bp	0.803309	-0.00490425	FALSE
7.19618	7.35306	7.33294	7.17318	Apoa2|Tomm40l	0.865086	-0.021558	FALSE
6.70357	7.12583	6.96082	6.56619	Apoa4	0.653243	-0.15119	FALSE
6.55659	6.89669	6.7383	6.36292	Apoa5	0.559539	-0.176028	FALSE
6.67966	7.3232	6.92119	6.54331	Apob48r|Cln3	0.560545	-0.269179	FALSE
5.76993	6.18057	5.89409	5.66053	Apobec1	0.509341	-0.197943	FALSE
6.31613	6.64185	6.20125	6.16103	Apobec2	0.314958	-0.297847	FALSE
6.22998	6.34135	6.25142	6.26412	Apobec3	0.704303	-0.0278969	FALSE
5.77354	6.37601	6.17787	5.58307	Apoc1	0.691288	-0.194304	FALSE
6.16661	6.64546	6.15936	5.92271	Apoc3	0.344529	-0.364995	FALSE
10.8076	10.51	10.6333	10.8926	Apod	0.651171	0.104168	FALSE
12.1707	11.9611	12.1327	12.1478	Apoe	0.607056	0.0743435	FALSE
5.72154	6.12177	5.77902	5.59598	Apof	0.43674	-0.234154	FALSE
5.95158	6.43726	5.93016	5.77797	Apoh	0.380768	-0.340357	FALSE
5.7314	6.06709	5.82528	5.67722	Apol10a|Gm8221|Apol7c|Apol11a	0.53562	-0.147994	FALSE
5.74374	6.28922	5.95872	5.63212	Apol10b|Apol10a|Apol11b	0.572264	-0.221063	FALSE
5.12381	5.48967	5.24919	5.15333	Apol7a|Gm8221	0.666805	-0.105481	FALSE
6.37443	6.89477	6.48998	6.12606	Apol7b|Apol7e	0.422454	-0.326574	FALSE
5.5688	5.99697	5.75662	5.53674	Apol7c|Gm8221	0.644666	-0.136206	FALSE
5.92609	6.1869	5.99035	5.81825	Apol9a|Apol9b	0.446005	-0.152199	FALSE
6.32523	6.96069	6.60833	6.35057	Apol9b|Apol9a	0.70035	-0.163514	FALSE
5.17765	5.55014	5.35933	5.07876	Apom	0.602002	-0.144848	FALSE
5.50286	6.0167	5.88599	5.54258	Apon	0.898174	-0.0454939	FALSE
9.37998	9.08661	9.13675	9.40596	Apoo-ps|LOC100044663	0.866151	0.0380605	FALSE
5.87529	5.69052	5.67634	5.84745	Apool	0.882882	-0.0210145	FALSE
11.3563	11.2749	11.3663	11.4525	App	0.254718	0.0938375	FALSE
8.80182	8.44938	8.72162	8.86414	Appbp2	0.509846	0.167279	FALSE
8.24609	7.83137	8.09957	8.29805	Appl1	0.581574	0.160082	FALSE
8.47007	8.12843	8.44313	8.60656	Appl2	0.394104	0.225592	FALSE
6.81659	7.12333	6.98857	6.68615	Aprt	0.600838	-0.132604	FALSE
6.6443	6.7216	6.73779	6.73443	Aptx	0.399894	0.0531544	FALSE
6.14844	6.6406	6.41873	5.96093	Aqp1	0.604737	-0.204691	FALSE
7.65258	7.4104	7.82529	7.83995	Aqp11	0.242343	0.30113	FALSE
6.57462	7.26257	6.7955	6.65225	Aqp12	0.671786	-0.194724	FALSE
6.79728	7.58451	7.12912	6.76433	Aqp2	0.649843	-0.244171	FALSE
6.44336	7.03854	6.48255	6.42113	Aqp3	0.508191	-0.289107	FALSE
8.58533	8.51701	8.58809	8.48473	Aqp4	0.836782	-0.0147638	FALSE
6.83662	7.31411	7.08688	6.86241	Aqp5	0.751888	-0.100717	FALSE
5.63829	6.23225	5.6048	5.39169	Aqp6	0.362233	-0.437023	FALSE
5.91229	6.31971	6.25201	5.9274	Aqp7	0.929202	-0.0262944	FALSE
5.92743	6.3006	5.90273	5.63637	Aqp8	0.284142	-0.344471	FALSE
5.96427	6.27332	6.19246	6.04762	Aqp9	0.99507	0.0012447	FALSE
8.02683	7.62342	7.85233	8.03999	Aqr	0.65972	0.121035	FALSE
8.69951	8.538	8.69313	8.63363	Ar	0.680056	0.0446285	FALSE
7.75505	7.86429	7.78731	7.77198	Araf	0.679868	-0.030024	FALSE
6.74986	7.21687	6.87408	6.75651	Arap1	0.601118	-0.168074	FALSE
6.35942	6.72358	6.49891	6.28426	Arap3	0.566188	-0.149917	FALSE
8.51323	8.76988	8.62111	8.60768	Arc	0.867262	-0.0271575	FALSE
8.74685	8.34369	8.55706	8.93903	Arcn1	0.541384	0.202779	FALSE
5.81508	6.14898	5.97442	5.79075	Areg	0.666381	-0.0994494	FALSE
12.4102	12.1184	12.3803	12.4761	Arf1	0.453366	0.163908	FALSE
7.6773	7.53097	7.77481	7.97043	Arf2	0.169071	0.268482	FALSE
11.5267	11.3283	11.5056	11.5886	Arf3	0.426521	0.119632	FALSE
9.17114	8.97164	9.05439	9.206	Arf4|Pde12	0.687911	0.0588025	FALSE
8.67446	8.36002	8.45461	8.4958	Arf6|Gm9887	0.83389	-0.0420375	FALSE
8.80329	8.9272	8.93845	8.79684	Arfgap1	0.981998	0.0024005	FALSE
8.95463	8.78923	8.97051	9.01773	Arfgap2|1110051M20Rik	0.365869	0.122186	FALSE
7.20462	7.29564	7.23795	7.24824	Arfgap3	0.902538	-0.00703225	FALSE
8.03299	8.22325	8.14928	8.08787	Arfip2	0.937265	-0.009548	FALSE
7.53393	7.50389	7.49097	7.56876	Arfrp1	0.828454	0.0109548	FALSE
5.84332	6.19753	5.97968	5.66988	Arg1	0.494476	-0.195648	FALSE
6.20712	6.3658	6.24522	6.21087	Arg2	0.594342	-0.0584203	FALSE
8.29781	8.11761	8.2066	8.32966	Arglu1	0.641735	0.0604193	FALSE
8.77503	8.32367	8.53222	8.77318	Arhgap1	0.735577	0.10335	FALSE
6.81696	6.6381	6.59514	6.74822	Arhgap10	0.682891	-0.0558507	FALSE
5.77785	5.78318	5.84283	5.64734	Arhgap11a	0.778625	-0.0354295	FALSE
7.69094	7.28045	7.4826	7.71259	Arhgap12|Paics	0.692079	0.111897	FALSE
5.78706	5.69936	5.7158	5.72966	Arhgap15	0.721844	-0.0204837	FALSE
7.36009	7.29439	7.34789	7.2474	Arhgap17	0.677587	-0.029595	FALSE
6.44838	6.4406	6.45274	6.54777	Arhgap18	0.448326	0.0557652	FALSE
5.6763	5.84128	5.8295	5.68504	Arhgap19	0.990212	-0.0015208	FALSE
8.80674	8.42959	8.67283	8.86724	Arhgap20|9230115E21Rik	0.569094	0.15187	FALSE
9.29909	8.94854	9.11272	9.29079	Arhgap21	0.741307	0.0779388	FALSE
6.51661	6.96853	6.77544	6.52229	Arhgap22	0.760209	-0.0937043	FALSE
8.02883	7.98709	7.93218	8.0633	Arhgap23|4933428G20Rik	0.902871	-0.010222	FALSE
6.5643	6.60922	6.57801	6.50011	Arhgap24	0.422827	-0.0476963	FALSE
6.31455	6.67744	6.40381	6.28503	Arhgap25	0.553042	-0.151582	FALSE
8.79131	8.71999	8.69844	8.84035	Arhgap26|Gm5820|9630014M24Rik	0.88331	0.0137445	FALSE
5.83585	6.15653	5.82092	5.63713	Arhgap27	0.313827	-0.267166	FALSE
5.42792	5.78358	5.60457	5.43258	Arhgap28	0.716044	-0.08717	FALSE
6.64032	6.39487	6.38602	6.75718	Arhgap29	0.833849	0.0540036	FALSE
5.92733	6.42744	6.25094	5.84825	Arhgap30	0.730591	-0.127794	FALSE
7.25755	7.28149	7.3102	7.30229	Arhgap31	0.173553	0.0367245	FALSE
9.22016	8.81037	9.07133	9.27521	Arhgap32	0.582765	0.158	FALSE
8.09749	8.16306	8.09142	8.01087	Arhgap33	0.271979	-0.0791235	FALSE
9.4578	9.35485	9.51979	9.54438	Arhgap39	0.232656	0.125762	FALSE
6.21593	6.65468	6.4746	6.3873	Arhgap4	0.987437	-0.0043516	FALSE
8.44315	7.83648	8.26852	8.52669	Arhgap5	0.547867	0.257791	FALSE
6.58575	6.52135	6.61966	6.61231	Arhgap6	0.2999	0.0624376	FALSE
6.0936	6.61426	6.31774	5.99226	Arhgap8	0.594313	-0.198924	FALSE
6.46975	6.82104	6.74137	6.42456	Arhgap9	0.816751	-0.0624331	FALSE
10.0262	9.95845	9.99999	10.1744	Arhgdia	0.462779	0.0948667	FALSE
6.85814	6.94697	6.88781	6.99374	Arhgdib	0.637352	0.0382184	FALSE
7.83394	8.03982	8.01148	7.97623	Arhgdig	0.67796	0.0569757	FALSE
7.23311	7.44981	7.48483	7.18055	Arhgef1	0.967205	-0.00877265	FALSE
7.48119	7.47538	7.4305	7.49401	Arhgef10	0.702421	-0.0160265	FALSE
7.34783	7.65554	7.52992	7.39025	Arhgef10l	0.836828	-0.0415933	FALSE
8.20272	8.1206	8.21194	8.31183	Arhgef11|4933430H15Rik	0.265753	0.100222	FALSE
8.62455	8.31289	8.59328	8.71912	Arhgef12	0.427768	0.187476	FALSE
6.98521	7.43167	7.16084	6.93443	Arhgef15	0.605495	-0.160805	FALSE
7.59645	7.77104	7.71151	7.60292	Arhgef18|A430078G23Rik	0.82458	-0.0265259	FALSE
6.68076	7.12756	6.87078	6.74062	Arhgef19	0.736852	-0.0984591	FALSE
8.19511	8.21454	8.20809	8.25879	Arhgef2	0.450278	0.0286115	FALSE
8.85661	8.81372	8.93654	8.99917	Arhgef3	0.0867766	0.132691	FALSE
9.67771	9.89362	9.81913	9.72928	Arhgef4	0.934547	-0.0114595	FALSE
6.20975	6.04826	6.19427	6.42432	Arhgef6	0.340493	0.180287	FALSE
8.36418	8.14338	8.30362	8.40321	Arhgef7	0.52782	0.0996345	FALSE
8.77085	8.7041	8.72355	8.74631	Arid1a	0.952444	-0.002542	FALSE
8.43842	8.21775	8.23611	8.52661	Arid2	0.799496	0.0532695	FALSE
6.6946	7.09741	6.90381	6.68946	Arid3a	0.716877	-0.099369	FALSE
6.32028	6.53635	6.48274	6.35138	Arid3b	0.938656	-0.0112554	FALSE
6.25261	6.10077	6.32967	6.33519	Arid4a	0.288398	0.155742	FALSE
7.60645	7.17841	7.53286	7.71244	Arid4b	0.466432	0.230222	FALSE
7.10395	7.47984	7.27568	7.09435	Arid5a	0.675935	-0.106882	FALSE
8.03556	7.85807	7.94559	8.28541	Arid5b	0.496497	0.168682	FALSE
9.51162	9.02971	9.32155	9.65527	Arih1	0.543114	0.21774	FALSE
8.07964	7.90707	8.13537	8.132	Arih2	0.350889	0.14033	FALSE
10.0257	9.54518	9.91288	10.127	Arl1	0.500508	0.234513	FALSE
8.18215	8.15356	8.09737	8.10549	Arl10	0.113941	-0.0664175	FALSE
6.26872	6.56183	6.05697	6.07753	Arl11	0.252341	-0.348028	FALSE
6.82826	7.08529	6.87346	6.87497	Arl13b	0.636478	-0.0825568	FALSE
8.66566	8.44039	8.53603	8.63184	Arl15	0.833621	0.0309123	FALSE
7.16549	7.21206	7.22203	7.28723	Arl16	0.254676	0.0658546	FALSE
9.02979	9.02801	8.95184	9.0059	Arl2	0.315081	-0.050033	FALSE
9.83785	9.7811	9.81548	9.86176	Arl2bp	0.51235	0.0291488	FALSE
8.5422	8.3281	8.55236	8.78572	Arl3	0.278563	0.23389	FALSE
6.64256	6.66331	6.73708	6.60219	Arl4a	0.845757	0.0167034	FALSE
7.15171	7.61136	7.37249	7.1769	Arl4c	0.727046	-0.106841	FALSE
6.60704	6.6367	6.82697	6.23702	Arl4d	0.811752	-0.0898716	FALSE
8.86977	8.58478	8.82768	9.01541	Arl5a	0.388153	0.194268	FALSE
8.91502	8.59099	8.80488	8.8842	Arl5b	0.672425	0.0915335	FALSE
6.30441	6.62654	6.48339	6.15366	Arl5c	0.589041	-0.14695	FALSE
8.19148	7.90369	8.00592	8.21704	Arl6	0.757285	0.0638911	FALSE
11.0086	10.9313	10.9595	10.9888	Arl6ip1	0.932328	0.0042155	FALSE
7.87877	7.9312	7.85678	8.01477	Arl6ip4	0.765419	0.0307915	FALSE
9.37335	9.02935	9.30407	9.55092	Arl6ip5	0.406883	0.226145	FALSE
6.65332	6.59682	6.77761	7.0608	Arl6ip6	0.27588	0.294138	FALSE
10.9589	10.9031	11.224	11.4231	Arl8a	0.137112	0.392546	FALSE
10.7543	10.4281	10.6348	10.7073	Arl8b	0.710222	0.079886	FALSE
5.00511	5.14232	5.11451	4.84482	Arl9	0.615911	-0.0940493	FALSE
8.6096	8.44112	8.54678	8.62945	Armc1	0.593801	0.062755	FALSE
6.42078	6.27902	6.43834	6.66258	Armc10	0.291009	0.200555	FALSE
6.89854	7.35946	7.07423	6.89901	Armc5|9130023H24Rik	0.648413	-0.142381	FALSE
7.13622	7.4953	7.38463	7.17413	Armc6|Sfrs14	0.880617	-0.0363812	FALSE
7.15927	7.43652	7.13677	7.10165	Armc7	0.41752	-0.178689	FALSE
8.02277	7.8089	8.00442	8.00267	Armc8	0.562683	0.0877066	FALSE
8.76679	8.69663	8.76423	8.84304	Armcx1	0.307484	0.0719265	FALSE
8.33499	8.30218	8.31461	8.30933	Armcx2	0.756066	-0.0066185	FALSE
8.37758	8.38071	8.31007	8.35374	Armcx3	0.274274	-0.0472355	FALSE
5.52762	5.44964	5.21241	5.9908	Armcx5	0.82027	0.112973	FALSE
6.70224	6.87654	6.78441	6.59421	Armcx6	0.519556	-0.100079	FALSE
8.5033	8.44881	8.4672	8.50671	Arnt	0.779326	0.0109015	FALSE
9.71218	9.54547	9.61172	9.62463	Arnt2	0.919141	-0.010651	FALSE
7.54996	7.27218	7.44774	7.64636	Arntl	0.516757	0.135979	FALSE
7.04965	6.96308	6.95726	6.98414	Arntl2	0.557727	-0.0356588	FALSE
8.65312	8.44618	8.62871	8.65696	Arpc1a	0.531851	0.0931825	FALSE
7.7125	7.72764	7.75747	7.74042	Arpc1b|Gm5637	0.128544	0.0288777	FALSE
8.72693	8.39589	8.49894	8.65449	Arpc3	0.943534	0.0153045	FALSE
9.19385	9.23577	9.2752	9.16303	Arpc4	0.952292	0.0043045	FALSE
10.0978	9.92489	10.0889	10.2707	Arpc5	0.31183	0.168403	FALSE
6.74809	6.59901	6.75748	6.92798	Arpc5l	0.275867	0.169183	FALSE
6.78318	7.03511	6.78848	6.779	Arpm1	0.501278	-0.125404	FALSE
8.90703	8.36762	8.36627	8.94101	Arpp19	0.970753	0.0163155	FALSE
9.37809	9.01398	9.25669	9.39256	Arpp21|Mir128-2	0.607455	0.128586	FALSE
5.61363	5.74045	5.68703	5.51699	Arr3	0.557757	-0.0750284	FALSE
9.96964	9.84102	9.90325	10.0558	Arrb1|Mir326	0.536489	0.0741975	FALSE
8.18893	8.08434	8.15957	8.21675	Arrb2	0.500265	0.0515282	FALSE
6.6076	6.72156	6.75599	6.57757	Arrdc1	0.985581	0.002202	FALSE
6.87187	7.22784	6.92625	6.74906	Arrdc2	0.43028	-0.2122	FALSE
7.5823	7.4303	7.4838	7.59445	Arrdc3	0.763011	0.0328285	FALSE
7.0607	6.90547	6.92166	7.0304	Arrdc4	0.948099	-0.00705765	FALSE
7.5333	7.54211	7.54972	7.68347	Arsa	0.447012	0.0788931	FALSE
8.68985	8.49281	8.64444	8.82104	Arsb	0.398167	0.141412	FALSE
8.98917	8.88246	8.73905	9.01958	Arsb	0.759317	-0.0564983	FALSE
6.52863	6.7251	6.52296	6.57208	Arsg	0.564734	-0.079347	FALSE
6.36841	6.59431	6.469	6.36768	Arsj|Rps28|Gm16417	0.679829	-0.0630209	FALSE
7.30976	6.97027	7.26046	7.37636	Arsk	0.475652	0.178399	FALSE
6.54343	6.93047	6.634	6.4048	Art1	0.454923	-0.217553	FALSE
6.89711	7.12087	6.90137	6.5064	Art1	0.339509	-0.305103	FALSE
6.64206	7.23595	6.78047	6.49584	Art1|Chrna10	0.487949	-0.300855	FALSE
5.20273	5.70176	5.32221	5.32221	Art2a|Art2b	0.694148	-0.130038	FALSE
5.21863	5.27029	5.30187	4.84102	Art2b|Art2a	0.589397	-0.173017	FALSE
5.22559	5.37519	5.29916	5.23896	Art3	0.751127	-0.0313287	FALSE
5.70154	6.01522	6.05734	5.45926	Art4	0.80254	-0.100079	FALSE
6.2042	6.7657	6.46433	6.15924	Art5	0.655715	-0.173163	FALSE
6.43858	7.04283	6.73683	6.45484	Art5	0.720895	-0.144869	FALSE
5.91459	6.5108	6.05885	5.89145	Artn	0.56877	-0.23754	FALSE
6.84053	6.76928	6.82803	6.82817	Arv1	0.63255	0.0231972	FALSE
7.14474	7.40576	7.32405	7.12604	Arvcf	0.790032	-0.0502076	FALSE
7.53455	8.14964	7.81179	7.60268	Arx	0.738866	-0.134864	FALSE
6.31649	6.36568	6.28178	6.33795	As3mt	0.492357	-0.031218	FALSE
8.28947	7.58643	8.1022	8.54162	Asah1	0.467738	0.383961	FALSE
6.73965	6.64488	6.68015	6.76411	Asah2	0.68422	0.0298582	FALSE
8.45812	8.16286	8.3447	8.6227	Asap1|Gm10926|9130004J05Rik|LOC100039024	0.483262	0.17321	FALSE
6.76013	7.14976	6.90357	6.69113	Asap3	0.569229	-0.157596	FALSE
7.64473	7.96274	7.71612	7.3662	Asb1	0.383259	-0.262574	FALSE
6.07804	6.75147	6.27557	6.00056	Asb10	0.558885	-0.276693	FALSE
6.40314	6.87048	6.49942	6.23381	Asb11	0.443349	-0.270193	FALSE
4.76205	4.83797	4.78061	4.6313	Asb12|Rfwd2	0.410691	-0.0940607	FALSE
9.14331	9.11388	9.06598	9.1427	Asb13	0.641656	-0.024251	FALSE
5.54995	5.69112	5.41096	5.39156	Asb14	0.192653	-0.21927	FALSE
5.6026	5.76976	5.80918	5.52328	Asb15	0.9174	-0.0199478	FALSE
6.6209	7.09436	6.87615	6.45173	Asb16	0.604998	-0.193688	FALSE
4.95817	5.37367	5.36689	4.98342	Asb17	0.976926	0.0092343	FALSE
6.62501	6.97025	6.80112	6.57056	Asb18	0.650924	-0.111792	FALSE
7.6801	7.16267	7.43203	7.71462	Asb3	0.670242	0.151939	FALSE
5.27142	5.63548	5.68735	5.22744	Asb4	0.990536	0.00394905	FALSE
6.09146	6.2998	6.06994	6.04665	Asb5	0.411063	-0.137334	FALSE
7.68956	8.05809	7.88064	7.76215	Asb6	0.825472	-0.052432	FALSE
6.73963	6.92077	6.76103	6.74646	Asb7	0.553219	-0.0764556	FALSE
8.0211	8.02699	8.06394	8.05178	Asb8	0.0698101	0.033817	FALSE
5.46293	5.86289	5.85883	5.50281	Asb9	0.952825	0.0179091	FALSE
6.84893	6.82349	6.916	6.85827	Ascc1	0.299706	0.0509251	FALSE
7.51518	7.43717	7.54107	7.68731	Ascc2	0.274333	0.13802	FALSE
7.41979	6.8481	7.02088	7.38615	Ascc3	0.859375	0.0695715	FALSE
8.44076	8.30541	8.25053	8.53944	Ascl1	0.90767	0.021907	FALSE
5.78763	6.77708	6.17263	5.50756	Ascl2	0.544806	-0.442258	FALSE
5.05926	5.71892	5.29498	5.02429	Ascl3	0.612964	-0.229451	FALSE
6.38794	5.95708	5.91413	6.05867	Asf1a	0.541901	-0.186112	FALSE
5.87014	6.3136	6.06449	5.75671	Asf1b	0.578272	-0.181267	FALSE
5.47906	6.08883	5.60958	5.44157	Asgr1	0.548866	-0.258371	FALSE
5.97557	6.689	6.26034	5.79606	Asgr2	0.559398	-0.304083	FALSE
7.75762	7.66153	7.772	7.91324	Ash2l	0.275594	0.133043	FALSE
7.05989	7.20231	7.16123	7.14579	Asl	0.806011	0.022414	FALSE
9.18204	9.17602	9.25513	9.254	Asna1	0.0208977	0.0755403	FALSE
9.61875	9.32627	9.48129	9.60809	Asns	0.712207	0.0721792	FALSE
8.06684	7.23964	7.73596	8.15913	Asnsd1	0.609674	0.294304	FALSE
6.68837	6.48665	6.60927	6.81397	Aspa	0.478814	0.124107	FALSE
7.09868	7.84706	7.46085	7.3192	Aspdh	0.861773	-0.0828482	FALSE
7.75597	7.56859	7.75646	7.85489	Asph	0.342687	0.143394	FALSE
8.70685	8.66165	8.68168	8.75209	Asphd2	0.528993	0.032632	FALSE
5.23105	5.55935	5.41674	5.16327	Aspm	0.665199	-0.105194	FALSE
5.43598	5.45384	5.3621	5.4892	Aspn	0.812921	-0.0192595	FALSE
6.55154	6.61318	6.44108	6.41274	Asprv1	0.0825057	-0.155454	FALSE
7.53711	7.8894	7.52198	7.57431	Aspscr1	0.518737	-0.165111	FALSE
8.67517	8.51154	8.54153	8.6966	Asrgl1	0.840818	0.025711	FALSE
8.49813	8.3226	8.40365	8.51172	Ass1|Gm5424	0.699049	0.0473205	FALSE
6.72264	6.48971	6.38078	6.6576	Aste1	0.679286	-0.0869861	FALSE
5.37377	5.66611	5.55105	5.22409	Astl	0.608107	-0.132372	FALSE
10.1538	10.0318	10.146	10.1739	Astn1	0.463726	0.0671603	FALSE
8.14081	8.07078	8.11859	8.10323	Astn2	0.90814	0.00511675	FALSE
7.33423	7.20408	7.34949	7.34171	Asxl2	0.448461	0.0764447	FALSE
4.77376	4.89157	4.89579	4.68339	Asz1	0.764837	-0.0430737	FALSE
8.57547	8.35786	8.43632	8.68491	Atad1	0.627765	0.0939495	FALSE
5.84882	5.78396	5.88436	5.83949	Atad2	0.379906	0.0455325	FALSE
7.04519	7.14907	7.119	6.99535	Atad3a	0.671027	-0.0399524	FALSE
9.08407	9.05981	9.09179	9.22112	Atcay	0.410431	0.0845155	FALSE
8.39872	8.09352	8.26588	8.4396	Ate1	0.61904	0.106624	FALSE
7.83732	7.8406	7.8129	7.81509	Atf1	0.0101507	-0.0249635	FALSE
9.88329	9.44998	9.77152	10.0177	Atf2	0.477703	0.227973	FALSE
5.97701	6.61369	6.30995	6.01869	Atf3	0.756974	-0.13103	FALSE
8.50474	8.50814	8.65133	8.46127	Atf4	0.6924	0.0498575	FALSE
5.99332	6.52962	6.18604	5.94907	Atf5|Nup62-il4i1	0.601562	-0.193914	FALSE
7.78874	8.05008	7.92186	7.87655	Atf6b	0.90266	-0.0202044	FALSE
8.88956	8.66581	8.88001	8.87877	Atf7	0.530305	0.101701	FALSE
9.64642	9.49684	9.52648	9.67992	Atf7ip	0.796042	0.0315705	FALSE
5.91545	5.9119	5.8109	5.6354	Atf7ip2	0.274654	-0.190522	FALSE
7.9566	7.646	7.93647	7.94578	Atg10	0.533275	0.139827	FALSE
7.80452	7.50512	7.73226	7.8183	Atg12	0.565551	0.12046	FALSE
7.96171	7.91173	7.99731	7.97491	Atg16l1|Scarna6|5830472F04Rik	0.265411	0.0493912	FALSE
7.82838	7.94105	7.93136	7.84098	Atg2a	0.985844	0.00145365	FALSE
8.32761	7.91403	8.18717	8.29755	Atg2b	0.661436	0.121539	FALSE
8.22956	8.27938	8.27629	8.26396	Atg2b	0.642106	0.0156535	FALSE
8.27419	7.3922	7.88033	8.46364	Atg3	0.595884	0.338791	FALSE
6.51617	6.7302	6.41614	6.50019	Atg4a|Syt6	0.345091	-0.165019	FALSE
7.56301	7.52423	7.57625	7.73773	Atg4b	0.384829	0.113374	FALSE
8.12539	7.76779	7.95063	8.28967	Atg4c|Gm12689|Gm10305	0.554332	0.173557	FALSE
7.01332	7.37648	7.22588	7.12319	Atg4d|Kri1	0.929677	-0.0203603	FALSE
6.46013	6.3644	6.47846	6.56202	Atg5	0.233613	0.107973	FALSE
7.80646	7.68594	7.78016	7.82109	Atg7|Camsap1|LOC100043926	0.527044	0.054425	FALSE
8.41012	8.49923	8.44933	8.42286	Atg9a	0.74983	-0.0185785	FALSE
6.4218	6.94068	6.62008	6.34018	Atg9b	0.583237	-0.201108	FALSE
6.37021	6.70874	6.54959	6.43766	Athl1	0.833661	-0.0458541	FALSE
8.35782	8.33263	8.33325	8.38708	Atic	0.682113	0.0149385	FALSE
8.83048	8.40651	8.83625	9.04279	Atl1	0.346928	0.321028	FALSE
7.85082	7.47088	7.66601	7.94263	Atl2	0.608693	0.143474	FALSE
7.10674	6.82875	6.97907	7.29508	Atl3	0.506666	0.169329	FALSE
6.65933	6.44496	6.47098	6.70391	Atm	0.844357	0.035299	FALSE
8.2179	8.28124	8.20758	8.40963	Atmin	0.663452	0.0590348	FALSE
9.39535	9.44953	9.43969	9.39115	Atn1|Rnu7	0.865	-0.007018	FALSE
6.39564	6.3419	6.28468	6.08138	Atoh1	0.304318	-0.18574	FALSE
5.8389	6.11858	6.06665	5.73472	Atoh1	0.754395	-0.0780565	FALSE
7.88604	8.31582	8.27337	8.20126	Atoh7	0.639392	0.136387	FALSE
6.85217	7.21298	7.31001	6.88338	Atoh8	0.840332	0.0641159	FALSE
7.48981	8.00223	7.57215	7.71163	Atox1	0.755284	-0.10413	FALSE
7.02593	7.23973	7.18864	7.10302	Atp10a	0.92491	0.0129956	FALSE
6.37487	6.82124	6.70311	6.089	Atp10b	0.652224	-0.201999	FALSE
6.47324	6.69519	6.54404	6.38951	Atp10d	0.486028	-0.117439	FALSE
7.85631	7.7333	7.85743	7.85235	Atp11a	0.507255	0.0600882	FALSE
8.22225	7.42973	7.97043	8.32448	Atp11b	0.56399	0.32147	FALSE
6.56524	5.95429	6.39493	6.68159	Atp11c	0.524758	0.278496	FALSE
5.7824	6.31303	5.96787	5.69947	Atp12a	0.568049	-0.21404	FALSE
7.93108	8.01761	7.96869	7.88961	Atp13a1	0.52183	-0.045197	FALSE
8.35533	8.46214	8.48832	8.36225	Atp13a2	0.860214	0.0165472	FALSE
7.25183	7.01081	7.20423	7.26122	Atp13a4	0.551751	0.101403	FALSE
7.35776	7.28247	7.33363	7.35519	Atp13a5	0.634299	0.0242936	FALSE
10.7046	10.5554	10.6513	10.7242	Atp1a1	0.580954	0.0577685	FALSE
10.8096	10.7988	10.8063	10.8995	Atp1a2	0.484557	0.048682	FALSE
12.4159	12.3381	12.3897	12.4276	Atp1a3	0.56424	0.0316772	FALSE
12.3559	12.169	12.3154	12.4334	Atp1b1	0.43414	0.111957	FALSE
10.5997	10.6997	10.6089	10.6353	Atp1b2	0.679384	-0.0275605	FALSE
8.91573	7.9078	8.82863	9.15438	Atp1b3	0.445588	0.579738	FALSE
5.68485	6.17284	5.87698	5.65722	Atp1b4|Rhox7	0.6292	-0.161751	FALSE
6.00643	6.56691	6.32724	5.97822	Atp2a1	0.730818	-0.13394	FALSE
[truncated: 15,872 more rows]
