# Supplementary material for: Gomafu lncRNA knockout mice exhibit mild hyperactivity with enhanced responsiveness to the psychostimulant methamphetamine
Source: Sci Rep. 2016 Jun 2;6:27204. doi: 10.1038/srep27204 (PMC4890022; doi:10.1038/srep27204)
Supplement: Supplementary table T3 [file srep27204-s4.xls]

## Sheet: Genelist
Gene list that exhibited expression changes in the Gomafu KO neurons
Gene Symbol	Gene ID	Gene Name	Change WT vs KO	Validation by qPCR	Fxn	GO Function	Process	Component
Ddx51	ENSMUSG00000029504	DEAD (Asp-Glu-Ala-Asp) box polypeptide 51	Up	Yes	28S rRNA maturation	ATP binding, RNA binding, helicase activity, hydrolase activity, nucleic acid binding, nculeotide binding, polu(A) RNA binding	biological process, rRNA processing, ribosome biogenesis	membrane nucleus
Noc4l	ENSMUSG00000033294	nucleolar complex associated 4 homolog (S. cerevisiae)	Up	Yes	ribosomal subunit 40 S export	poly(A) RNA binding	biological process, maturation of SSU-rRNA from tricistronic rRNA transcript, ribosome biogenesis	Noc4p-Nop14p complex, integral component of membrane, membrane, nucleolus, nucleus, small-subunit processome
Amd2	ENSMUSG00000063953	S-adenosylmethionine decarboxylase 2	Up	Yes	pseudogene of Amd1	adenosylmethionine decarboxylase activity, carboxy-lysae activity, lyase activity, putrescine binding	polyamine biosynthetic process, spermidine biosynthetic process, spermine biosynthetic process	cytosol
Gm7676	ENSMUSG00000068631	predicted gene 7676	Up	Not tested	interferon induced transmembrane protein 1 pseudogene	N/A	N/A	N/A
Gm3699	ENSMUSG00000069648	predicted gene 3699	Up	Not tested	ribosomal protein L41 pseudogene	N/A	N/A	N/A
Xlr3b	ENSMUSG00000073125	X-linked lymphocyte-regulated 3B	Up	Yes	affect cognitive behaviour	N/A	N/A	N/A
Gm11168	ENSMUSG00000090650	predicted gene 11168	Up	Not tested		N/A	N/A	N/A
Tcerg1l	ENSMUSG00000091965	transcription elongation regulator 1-like (Retired Sequence)	Up	No functional primers		N/A	N/A	N/A
Fbln5	ENSMUSG00000021186	fibulin 5	Down	Yes	elastic fiber	calcium ion binding, integrin binding, protein C-terminus binding, protein homodimeriization activity	cell adhesion, elastic fiber assembly, extracellular matrix organization, protein localization to cell surface, regulation of removal of superoxide radicals, secretion	colocalizes with elastic fiber, colocalizes with extracellular matrix, extracellular matrix, extracellular region, extracellular space, extracellular vesicular exosome, proteinaceous extracellular matrix
Fosl1	ENSMUSG00000024912	fos-like antigen 1	Down	No functional primers	apoptosis in neuron and retina	DNA binding, RNA polymerase II core promoter proximal region sequence-specific DNA binding transcription factor activity involved in positive regulation of transcription	cellular response to extracellular stimulus, in utero embryonic development, negative regulation of cell proliferation, placenta blood vessel development, positive regulation of apoptotic process, positive regulation of cell cycle, positive regulation of sequence-specific DNA binding transcription factor activity, positive regulation of transcroption from RNA polymerase II promoter, regulation of…	cytoosol, interacellular membrane-bounded organelle, neuron projectio, mucleoplasm, nucleus, presynaptic membrane
A930017K11Rik	ENSMUSG00000025727	RIKEN cDNA A930017K11 gene	Down	Not tested		N/A	N/A	N/A
Mfrp	ENSMUSG00000034739	membrane-type frizzled-related protein	Down	No functional primers	KO mice have retinal degeneration	N/A	eye photoreceptor cell development, retina development in camera-type eye, visual perception	N/A
BC037034	ENSMUSG00000036948	cDNA sequence BC037034	Down	No		N/A	N/A	N/A
Gprc5a	ENSMUSG00000046733	G protein-coupled receptor, family C, group 5, member A	Down	No functional primers	tumour suppressor	G-protein coupled receptor activity, molecular function, signal transducer activity	G-protein coupled receptor signaling pathway, biologival process, signal transduction	extracellular vesicular exosome, integral compoent of membrane, intracellular membrane-bounded organelle, membrane, plasma membrane
Cebpb	ENSMUSG00000056501	CCAAT/enhancer binding protein (C/EBP), beta	Down	Yes	proliferation of neurons in adult hippocampus, increased after amp, increased during memory consolidation
Gm10110	ENSMUSG00000062093	predicted gene 10110	Down	Not tested		N/A	N/A	N/A
Gm3550	ENSMUSG00000078240	predicted gene 3550	Down	Not tested		N/A	N/A	N/A
Tob2	ENSMUSG00000078960	transducer of ERBB2, 2	Down	No functional primers	cell cycle progression, osteoprosis and cancer	vitamin D receptor binding	negative regulation of osteoclast differentiation, positive regulation of ossification, regulation of gene expression
Glud1/Fam35a	ENSMUSG00000091316	GLUD1 glutamate dehydrogenase 1/family with sequence similarity 35, member A (Retired Sequence)	Down	Yes

## Sheet: Validation
qPCR validation of gene expression changes in the Gomafu Ko neurons
Ddx51					Cebpb
qPCR	WT/KO	RNA-Seq	WT/KO		qPCR	WT/KO	RNA-Seq	WT/KO
Pair 1	0.0258599	Pair 1	0.512285		Pair 1	10.1119	Pair 1	1.68214
Pair2-1	0.328614	Pair2-1	0.491991		Pair2-1	8.23276	Pair2-1	1.70576
Pair2-2	0.212083				Pair2-2	12.236
Noc4l					Glud1
qPCR	WT/KO	RNA-Seq	WT/KO		qPCR	WT/KO	RNA-Seq	WT/KO
Pair 1	0.00894062	Pair 1	0.421916		Pair 1	1.63367	Pair 1	4.64796
Pair2-1	0.300829	Pair2-1	0.534946		Pair2-1	3.41999	Pair2-1	1.60897
Pair2-2	0.235802				Pair2-2	1.69954
Amd2					Fbln5
qPCR	WT/KO	RNA-Seq	WT/KO		qPCR	WT/KO	RNA-Seq	WT/KO
Pair 1	0.135438	Pair 1	0.434211		Pair 1	2.17805	Pair 1	2.33333
Pair2-1	0.173074	Pair2-1	0.142857		Pair2-1	8.01794	Pair2-1	1.50413
Pair2-2	0.080104				Pair2-2	2.80437
Xlr3b					BC037034
qPCR	WT/KO	RNA-Seq	WT/KO		qPCR	WT/KO	RNA-Seq	WT/KO
Pair 1	0.122784	Pair 1	0.512285		Pair 1	0.764866	Pair 1	2.08987
Pair2-1	0.158235	Pair2-1	0.491991		Pair2-1	1.50757	Pair2-1	2.41346
Pair2-2	0.0727359				Pair2-2	0.527561
Effect of over-expressing Gomafu on the Gomafu-affected genes in N2A cells
Ddx51
qPCR	Dox/Ctrl	RNA-Seq	WT/KO
N2A-Gf1	0.634495	Pair 1	0.512285
N2A-Gf2	0.493155	Pair2-1	0.491991
Noc4l
qPCR	Dox/Ctrl	RNA-Seq	WT/KO
N2A-Gf1	0.707202	Pair 1	0.421916
N2A-Gf2	0.897546	Pair2-1	0.534946

## Sheet: Primers
Primers used for qPCR analyses in this study
Mm_Gapdh_FW	TGCCCCCATGTTTGTGATG
Mm_Gapdh_RV	TGTGGTCATGAGCCCTTCC
Mm_Actb_FW	GCCCTGAGGCTCTTTTCCAG
Mm_Actb_RV	TGCCACAGGATTCCATACCC
Mm_Noc4l_FW	CTGGAACAATGCCTTCACATT
Mm_Noc4l_RV	GCTTTCTTGTGctcCTTCAAGT
Mm_Ddx51_FW	GTAGACTCAGCTCGAAGCCACT
Mm_Ddx51_RV	TAGGTACagcCTGTGGGAGTTT
Mm_Amd2_FW	AGTATGGCCGGCGACATTAG
Mm_Amd2_RV	TCCCGGCTATTTTCGTGAGC
Mm_Xlr3b_FW	AACTTCTGATGCTGCATaacCA
Mm_Xlr3b_RV	GCTCCCCTCATATCGGCTTT
Mm_Cebpb_FW	AGCTGAGCGACGAGTACAAGAT
Mm_Cebpb_RV	CGTCAGCTCCAGCACCTT
Mm_Glud1_FW	GCTGTGGTCGatgTACCGTT
Mm_Glud1_RV	TGGCCAGCTCCATAGTGAAC
Mm_Fbln5_FW	TGATTGGTGAAAAccgCTGT
Mm_Fbln5_RV	CAGGGTATCGGGTTGTTGCT
Mm_BC037034_FW	CACGctgCCTGTGGAAGAA
Mm_BC037034_RV	GCTTCCACACGGTCACTACa
